# Supplementary material for: Lipid Biomarker Research in Bipolar Disorder: A Scoping Review of Trends, Challenges, and Future Directions
Source: Biol Psychiatry Glob Open Sci. 2023 Jul 23;3(4):594–604. doi: 10.1016/j.bpsgos.2023.07.004 (PMC10593953; doi:10.1016/j.bpsgos.2023.07.004)
Supplement: Key Resources Table [file mmc2.xlsx]

## Sheet: Ark1
	Table S3 - Data chart
	Green: Targeted lipidomics Yellow: Global lipidomics Orange: Targeted and global lipidomics
	Abbreviations: BD/BP: bipolar disorder; HC: healthy control; CC: case-control; SCZ: schizophrenia; MDD: major depressive disorder; NOS: not otherwise specified; PD: personality disorder; BMI: body mass index; TC: total cholesterol; TG: triglycerides; HDL: high-density lipoprotein; LDL: low-density lipoprotein; VLDL: very low-density lipoprotein; 15d-PGJ2: 15-deoxy-delta-12,14-prostaglandin J2; Rv…
	Ref.	Author(s)	Publication year	Title	Country	Study Design	Longitudinal	Aims/purpose	Setting	Study Population	Phenotype(s) invetigated	Methodology	Biological samples	Lipid(s) investigated	Most relevant findings	Authors' interpretation of outcomes	Reported limitations
	1	Aguglia et al.	2019	The Association Between Dyslipidemia and Lethality of Suicide Attempts: A Case-Control Study	Italy	Cross-sectional	0	To investigate the differences in CRP, thyroid functioning, TC, HDL, LDL, and TG serum levels between low-lethality (LLSA) vs. high-lethality suicide attempts (HLSA) within 24 h from the suicide attempt and inpatients who never attempted suicide (NAS).	Hospital	142 bipolar and related disorder patients who attempted suicide 64 BD patients with no suicide attempt	Suicide attempts	Routine blood examination and laboratory analysis	Blood (serum)	TC, TG, HDL, LDL	> HLSA showed significantly lower TC and LDL levels compared to LLSA and ctrl > LLSA showed higher HDL compared to HLSA > Ctrl showed higher TG compared to HLSA and LLSA	Low cholesterol affects the serotonergic signaling systems in the brain so that it promotes neuroinflammation, which leads to greater violence, aggression and impulsivity (cholesterol-serotonin hypothesis).	1. Cross-sectional study, cannot evaluate direct causality between lipid profiles and suicidality. 2. Results could not be adjusted for the psychopharmacological medications that both cases and controls were taking when assessed and this may have influenced our findings. 3. A detailed medical history, including careful information about the body mass index (BMI) was not available. Neither blood p…
	2	Ahmadpanah et al.	2015	No evidence for metabolic syndrome and lipid profile differences in patients suffering from bipolar I disorder with and without suicide attempts	Iran	Case-control	0	To assess blood lipid profile differences between suicide attempters and non-SA with BD type I, and assess these differences as a function of acute depressive or manic phase.	University hospital	50 patients with BD I: 13 SA in manic phase 12 SA during depressive phase 15 non-SA during manic phase 10 non-SA during depressive phase	Suicide attempts, manic phase, depressive phase	Routine blood examination and laboratory analysis	Blood (serum)	TC, TG, HDL, LDL	No difference between any of the four groups were observed.	Authors argue that the results may be due to methodological errors, or that there really isn't any differences to observe.	1. Small sample size. 2. Medication intake or -records not taken into account. 3. Results may have reflected other phenomena. 4. Cross-sectional design limits the ability to draw causal conclusions. 5. Previous suicidal behaviors may not have an impact on current mental and physiological status.
	3	Ainiyet et al.	2014	Suicidal behaviour and lipid levels in unipolar and bipolar depression	Poland	Case-control	0	To investigate whether lipid levels can make state-dependent markers of suicidal behavior in Polish patients with mood disorder recently admitted to a psychiatric hospital because of an acute depressive episode.	University hospital	52 patients with bipolar disorder (with and without suicidal behavior) 171 patients with unipolar depression (with and without suicidal behavior)	Depressive phase, suicidal thoughts, suicidal tendencies, suicidal attempts + cc	Routine blood examination and laboratory analysis	Blood (serum)	TC, TG, HDL, LDL, total lipids	> TC, TG, LDL and total lipids were significantly lower in depressive patients with suicidal thoughts in the recent 3 months. > TC, LDL and total lipids, as well as TG in male patients, were significantly lower in depressive patients with suicidal tendencies in the recent 3 months. > TC, LDL and total lipids were significantly lower in depressive patients with suicidal attempts in the recent 3 mo…	Authors explain findings with the cholesterol-serotonin impulsivity model.	1. Cross-sectional nature. 2. Lack of control group. 3. Not consistent with all previous research.
	4	Atmaca et al.	2002	Serum Leptin and Cholesterol Levels in Patients with Bipolar Disorder	Turkey	Case-control	0	To measure serum total cholesterol and leptin levels in patients with manic episodes, or bipolar I disorder in full remission and in healthy controls.	University hospital	16 BP type I patients in manic phase 16 BP type I patients in full remission 16 controls	Manic phase + cc	Routine blood examination and laboratory analysis	Blood (serum)	TC	> Significantly lower total cholesterol in patients in manic phase compared to patients in full remission. > Lower total cholesterol in patients with BD compared to controls.	Authors report that findings may be due to increased physical acitivity and dietary changes during manic phases. They also discuss the reduction in cholesterol/phospholipid ratio in neuronal membranes with consequent alterations in serotonergic neurotransmission.	1. Small sample size. 2. Not taken economic or psychosocial factors into account.
	5	Avigdor et al.	2021	Characterization of antipsychotic medications, amino acid signatures, and platelet-activating factor in first-episode psychosis	USA	Cross-sectional	0	In the present study we characterized metabolite profiles in first episode psychosis patient samples.	Hospital	All first episode psychosis: 14 SCZ 7 BD 4 MDD 6 schizoaffective disorder 35 healthy controls	First episode psychosis + cc	Global and targeted metabolomics using UHPLC	Blood (plasma)	365 lipids through targeted analysis	> Significantly higher levels of platet-activating factor (PAF) in FEP compared to controls.	Findings provide evidence for role of PAF in the alteration of metabolic pathways, which also can serve as potential biomarkers of SCZ, BD and MDD.	1. Small sample size
	6	Birdsall et al.	2019	Inflammatory and vascular correlates of mood change over 8 weeks	USA	Cohort study	1	Researchers hypothesized that improvements in depressive symptoms would not be correlated with serum lipids. Measured lipid levels at baseline and 8 weeks later.	University hospital	Patients with depression at baseline: 10 patients with BD type I 9 patients with BD type II 7 patients with MDD	Depressive phase	Routine blood examination and laboratory analysis	Blood (serum)	TC, TG, HDL, LDL (non-fasted)	> Significant associations between lower TC and TG, and reduction in MADRS. Still significant regarding TC after adjusting for BMI.	Could be related to an increase in insulin resistance amongst those in a depressive episode, and therefore increasing CVD risk with more frequent or chronic depressive episodes.	1. Small sample size. 2. Unproportionally many female subjects. 3. Short study duration. 4. Infrequent remission.
	7	Brunkhorst-Kanaan et al.	2019	Targeted lipidomics reveal derangement of ceramides in major depression and bipolar disorder	Germany	Case-control	0	To assess if lipid allostasis manifested in pathological plasma concentrations of bioactive lipids i.e. endocannabinoids, sphingolipids, ceramides, and lysophosphatidic acids. Focused on ceramides to analyze the associations of ceramide patterns with disease-specific aspects, medication, metabolic status and demographic data.	University hospital	34 patients with BD 35 patients with unipolar depression 405 healthy controls	Depressive phase, manic phase, mixed phase + cc	Targeted analysis using LC-ESI-MS/MS. Untargerted lipidomics using LC-MS.	Blood (plasma)	Bioactive lipids: sphingolipids, ceramides, lysophosphatidic acids, endocannabinoids. Untargeted lipidomics.	> The strongest differences between patients and controls were caused by C16Cer, C18Cer, C20Cer, C22Cer, C24Cer, C24:1Cer, C24:1GluCer and C24LacCer. > Most of these ceramide species were increased in patients, except C16GluCer, C16LacCer and C18GluCer. > Analyses of variance confirmed significant differences of all ceramides and of C18LacCer, C24LacCer and C24:1GluCer between controls and patien…	Because of the multiple disease associations, ceramides cannot classify as biomarkers formajor depression or bipolar disorder because they lack specificity, but the ceramide pattern considering the individual's fingerprint of ceramide subtypes, metabolites and precursors may stillreveal a complex disease-specific lipid phenotype.	1. Diversity of patients and medications, and the confounding factors age, metabolic status and gender.
	8	Bülbül et al.	2014	Alterations of Lipid-Lipoprotein and Leptin in Bipolar Disorder Associated with Clinic Process	Turkey	Cross-sectional (cohort?)	1	To evaluate if there was a relation between the lipid panel and leptin levels in the manic and euthymic periods in patients with bipolar disorder.	University hospital	31 adult patients with BD	Manic phase, euthymic phase	Routine blood examination and laboratory analysis	Blood (serum)	TC, TG, LDL and HDL	> Significant increase in TC and TG in male patients after treatment. > None other statistically significant findings.	[Atmaca et al.] proposed that low cholesterol levels in the manic peirod might be related with changes in physical activity and feeding habits. Ghaemi et al. found the the total cholesterol level to be lower in manic patients compared to the depressive and complex periods.	1. Short treatment period. 2. Lack of classification by drugs. 3. Lack of a control group.
	9	Capuzzi et al.	2018	Recent suicide attempts and serum lipid profile in subjects with mental disorders: A cross-sectional study	Italy	Cross-sectional	0	To compare inpatients affected by different mental disorders with and without a recent suicide attempt in terms of total cholesterol, LDL and triglyceride levels. Also aimed to explore possible differences in lipid profiles among individuals experiencing a violent, rather than non-violent, recent suicide attempt.	Hospital	195 subjects with SCZ 127 BD 70 MDD 201 PD	Recent SA: violent and non-violent methods, no recent SA	Routine blood examination and laboratory analysis	Blood (serum)	TC, TG, LDL	> No significant differences in lipids between SA and non-SA. > No significant differences in lipids between violent and non-violent SA.	Several reasons might explain the discrepancies between our findings and those reported in previous studies. First, strict definitions compared to previous studies. Second, we purposively considered only certain mental disorders. Third, we did not consider several clinical features and complex psychological / psychosocial models, that may influence the relationship between serum lipid levels and …	1. Most subjects were treated with agents leading to metabolic side effects. 2. Small sample sizes. 3. Retrospective nature of study/electronically retrieved data. 4. Cross-sectional nature of study.
	10	Cassidy et al.	2002	Hypocholesterolemia during mixed manic episodes	USA	Cross-sectional	0	To assess whether fasting serum cholesterol levels collected during mixed bipolar episodes are lower than those collected during pure manic episodes, and whether fasting cholesterol levels during manic and mixed bipolar episodes differ from population norms.	Hospital	26 pure manic BD 148 mixed manic BD	Pure manic, mixed manic	Routine blood examination and laboratory analysis	Blood (serum)	TC	> Significantly lower TC in mixed manic subtype, compared to pure manic subtype, using the ROC definition of mixed mania. > Significantly lower percentile assignments of TC level in mixed manic subtype, pure manic subtype and both as a group, compared to population norms.	Possible explanations for this finding are similar to those proposed for hypocholesterolemia during depressive episodes. These include differences in nutritional status and state-dependent immune activation.	None.
	11	Chiu et al.	2003	Polyunsaturated fatty acid deficit in patients with bipolar mania	Taiwan	Case-control	0	To test the hypothesis that there is a depletion of polyunsaturated fatty acids of erythrocyte membranes in patients with bipolar disorder and to connect the previous therapeutic and psychoimmunological findings.	Psychiatric center	20 patients with BD type I in manic state 20 healthy controls	Acute mania + cc	Gas chromatography.	Blood (erythrocyte membranes)	Erythrocyte membrane FA	> No difference between groups in total n3, n6, n6/n3 ratio or AA/EPA ratio. > Significantly lower erythrocyte membrane DHA and AA concentration in bipolar manics compared to controls.	Reduced erythrocyte DHA level could reflect a n-3 PUFA deficit in the brain. Overactivation of AA metabolism induces depletion of ery AA concentration and immune activation in bipolars.	1. Diet was not controlled. 2. Drugs may have caused alterations. 3. Smoking may have played a role.
	12	Chung et al.	2007	Mood symptoms and serum lipids in acute phase of bipolar disorder in Taiwan	Taiwan	Cross-sectional	0	To investigate the relationships between mood symptom dimensions and serum cholesterol and triglyceride levels, and to explore correlates of lipid levels during acute mood episodes of bipolar I disorder.	University hospital	82 patients with BD type I	Manic episode, depressive episode, mixed episode, depressive syndrome, manic syndrome	Routine blood examination and laboratory analysis	Blood (serum)	TC, TG	> Patients in acute phase (regardless of polarity) with depressive syndrome (HDRS > 8) had significantly higher mean serum TC. > No significance in TC or TG between manics, depressed or mixed. > No significant correlation between lipids and symptom scores in patients with manic and mixed episodes.	TC may change serotonin neuronal activity, and it may have a state effect on patients in acute phase.	1. More patients with mania. 2. Only 30 % with prior depressive episodes. 3. Did not obtain lipid levels during subsequent remission. 4. Patients took different medication. 5. Did not evaluate other factors that could influence lipid levels, such as diet, nutritional status and physical activity.
	13	Clayton et al.	2008	Long-Chain Omega-3 Polyunsaturated Fatty Acids in the Blood of Children and Adolescents with Juvenile Bipolar Disorder	Australia	Case-control	0	To assess differences in n-3PUFA between children and adolescents with BD and controls, controlled for socio-economic status and dietary intake.	Hospital	15 patients with JBD (7 BD type I, 3 BD type II, 5 BD NOS) 15 healthy, matched controls	YMRS, P-YMRS, HAM-D, CGI-mania, C-GAS, CBCL-external, BDBY-I, TMRS-mania + cc	Gas chromatography with flame ionization detector	Blood (erythrocyte membranes, plasma)	RBC: EPA, DHA, DPA, total LCn-3PUFA, arachidonic acid Plasma: EPA, DHA	> RBC EPA and DHA were significantly correlated to EPA and DHA intake, respectively and, after controlling for LCn-3PUFA intake as a co-variate in the analysis, RBC concentrations of EPA and DHA were not significantly different between participant groups. > RBC DHA concentration was negatively related to clinician ratings of depression using the CGI and participant ratings of aggression using the…	1. JBD --> reduced SES --> reduced capacity for n-3PUFA intake --> reduced RBC concentrations 2. Low intake of n-3PUFA --> reduced RBC concentrations --> JBD 3. A mix of 1 and 2	1. Small sample size.
	14	Congio et al.	2022	Childhood trauma, interleukin-17, C-reactive protein, metabolism, andpsychosocial functioning in bipolar depression	Brazil	Cross-sectional	0	This current study aimed to investigate the association of childhood trauma, quality of life (QoL), functioning, and inflammation among those diagnosed with bipolar disorder (BD), those who were currently in a major depressive episode (BD-MDE), those diagnosed with BD who were not currently in a depressive or maniac phase, and controls.	Psychiatric clinic	58 depressed BD type I and II 28 non-depressed BD type I and II 81 controls	Depression (HDRS17), functional impairment (SDS), childhood trauma (CTQ), QoL (WHOQOL-BREF) + cc	Routine blood examination and laboratory analysis	Blood	TC, TG, LDL, HDL	> Significantly higher levels of TG in depressed BD compared to controls.	None.	1. Small sample size 2. Retrospective 3. Cross-sectional 4. More females 5. BD subjects had fewer years of education
	15	D'ambrosio et al.	2012	Serum lipids, metabolic syndrome and lifetime suicide attempts in patients with bipolar disorder	Italy	Cross-sectional	0	To compare total cholesterol, triglycerides, HDL levels and the prevalence of metabolic syndrome in a large naturalistic sample of patients with BD with or without lifetime history of suicide attempts.	Hospital	220 patients with BD (45 non-violent SA, 26 violent SA)	SA (violent, non-violent), non-SA	Routine blood examination and laboratory analysis	Blood (serum)	TC, TG, HDL	> No significant differences in lipids between any groups.	Most patients in the sample were depressed, and depressive episodes in BD more often present with hyperphagia and/or hypersomnia, which may lead to increased lipid levels. Lipid levels could also be increased by psychotropic medication.	None.
	16	da Graca Cantarelli et al.	2014	Serum triglycerides, but not cholesterol or leptin, are decreased in suicide attempters with mood disorders	Brazil	Cross-sectional	0	To determine whether total cholesterol, its fractions and triglycerides were decreased in subjects that had attempted suicide within the last 15 days, compared to subjects without lifetime history of SA.	Psychiatric clinic	66 patients with BD (37 SA, 29 non-SA) 27 MDD	SA (violent, non-violent), non-SA	Routine blood examination and laboratory analysis	Blood (serum)	TC, TG, LDL and HDL	> After adjusting for length of illness and of current episode, sex, use of anticonvulsants and SSRI, BMI, and waist circumference, we found that triglycerides were decreased in attempted suicide subjects when compared to subjects without any suicide attempt. > Found no differences between groups among TC, LDL or HDL.	Different levels of adiposity (hereunder serum TG) may contribute to an altered comunication between adipose tissue and the brain. Can't rule out the possibility of medication altering serum lipids.	1. Small sample size. 2. All patients on medication, and the medication differed significantly between groups. 3. Cross-sectional study --> can't evaluate causality
	17	Dalkner et al.	2021	Metabolic Syndrome Impairs Executive Function in Bipolar Disorder	Austria	Cross-sectional	0	This study is filling a gap in the literature by investigating the combination of BD on MetS on cognitive dysfunction in domains that have not previously been examined, hypothesizing that individuals with BD and additional MetS show more cognitive deficits in subdomains compared to patients with BD without MetS.	University hospital	148 BD subjects 117 healthy controls	Euthymia (HAMD, YMRS), cognition (TMT-A, Stroop-test, d2-R, CVLT, TMT-B) + cc	Routine blood examination and laboratory analysis	Blood (serum)	TG, HDL	> Significantly higher TG and lower HDL in BD compared to controls.	Lipid levels may be influenced by diet.	1. Cross-sectional 2. Couldn't take medication into account 3. Relative impacts of MetS variables were not explored
	18	Dargel et al.	2018	Emotional hyper-reactivity and cardiometabolic risk in remitted bipolar patients: a machine learning approach	France	Cross-sectional	0	To explore whether clinical and biological factors commonly used in clinical settings could be relevant to better characterize bipolar disorder patients with and without emotional hyper-reactivity, particularly those at higher risk of cardiometabolic dysfunction and chronic inflammation.	Psychiatric center	635 BD outpatients	Emotional reactivity	Routine blood examination and laboratory analysis	Blood (serum)	TC, TG, LDL and HDL	> No significant differences in lipids between any groups. > In a prediction model consisting of 28 parameters, hereunder TG, LDL and TC, prediction accuracy was calculated to be 84.9 % for emotional hyper-reactivity in BD patients.	Increased levels of TG, LDL and TC were among the top ten predictors of emotional hyper-reactivity in the model, indicating that cardiometabolic risk plays a crucial role in this group of patients. This could suggest a different pattern of chronic mood instability in those with emotional hyper-reactivity compared to those without. May be presented as a multidirectional reaction including the acti…	1. Cross-sectional design --> can't assess causality 2. Focused on remitted BD patients, not patients in an episode. 3. Many behavioural and psychosocial parameters were not taken into account. 4. Various therapeutic/medical regimens among the patients.
	19	Dargel et al.	2020	Allostatic load, emotional hyper-reactivity, and functioning in individuals with bipolar disorder	France	Cross-sectional	0	To operationalize an allostatic load (AL) index and explore whether it could be relevant to better characterize BD patients with and without emotional hyper-reactivity particularly those at higher risk of immune-cardiometabolic dysregulation and functional impairment.	Psychiatric center	1072 BD patients	Emotional reacticity (MAThyS)	Routine blood examination and laboratory analysis	Blood (serum)	TC, TG, LDL and HDL	> Significantly increased levels of all lipids in patients with emotional hyper-reactivity, compared to patients with no emotional hyper-reactivity. > TG was one of six variables included in the AL index for successfully predicting emotional hyper-reactivity in patients with BD (81.1 % accuracy).	Triglyceridemia reflects states of body-brain dysfunction in BD patients, particularly those presenting emotional hyper-reactivity.	1. Cross-sectional design --> can't assess causality 2. Many behavioural and psychosocial parameters were not taken into account. 3. Various therapeutic regimens among the patients.
	20	De Berardis et al.	2008	EVALUATION OF C-REACTIVE PROTEIN AND TOTAL SERUM CHOLESTEROL IN ADULT PATIENTS WITH BIPOLAR DISORDER	Italy	Case-control	0	To retrospectively evaluate the role of CRP and TC in patients suffering of BD-1. To elucidate possible CRP and TC differences in different phases of BD-I: acute mania, euthymia and bipolar depression.	University hospital	90 BD patients (30 manic, 30 depressed, 30 euthymic) 30 healthy controls	Manic, depressive, euthymic, YMRS, BRMRS, HAM-D + cc	Routine blood examination and laboratory analysis	Blood (plasma)	TC, HDL	> TC significantly lower in manics, depressed and euthymic compared to controls. > No significant differences in TC levels between BD subgroups. > TC significantly negatively correlated with BRMRS and YMRS in manics and euthymics. > TC significantly negatively correlated with HAM-D in depressed and euthymics.	TC may be lower in manics and depressed due to hyperactiviy in mania or less food intake in mania and depression. Lower TC may also impair cerebral cell structure due to it being an important constituent in the cell membrane. Also TC may influence mood with a direct effect on serotonergic systems.	1. Small sample size. 2. Some patients treated at other centers with alterations in lipid levels. 3. No follow-up data.
	21	Depciuch et al.	2016	Phospholipid-protein balance in affective disorders: Analysis of human blood serum using Raman and FTIR spectroscopy. A pilot study	Poland	Case-control	0	To determine the differences in balance between phospholipids and proteins in blood serum samples of depressed subjects, compared to healthy controls.	University hospital	82 BD patients in a depressive episode 33 MDD patients in a depressive episode	Depressive episode + cc	Raman spectroscopy and Fourier transform infrared spectroscopy (FTIR)	Blood (serum)	Phospholipids	> Decreased levels of phospholipids in depressed patients compared to controls. > Higher levels of phospholipids in depressed males than in depressed females.	Phospholipids are important constituents of brain cell membranes, and therefore may play a role in depressive episodes. Gender differenced may be attributed to the antidepressant effect of estrogens, with the compounds being produced continuously and uniformly in males, and varying through the menstrual cycle in females.	None.
	22	Du et al.	2022	Metabolomic Identification of Serum Exosome-Derived Biomarkers for Bipolar Disorder	China	Cross-sectional	0	To perform an ultraperformance liquid chromatography–tandem mass spectrometry (UPLC-MS/MS) study to analyze the blood exosome metabolomic profile of BD patients and HC subjects.	Hospital	32 BD 42 SCZ 31 MDD 40 healthy controls	cc	Metabolomics using UHPLC-MS/MS	Blood (serum)	Serum exosomal metabolites	> Chenodeoxycholic Acid, Lysope 18 : 0, Lysope 14 : 0, N-Acetylmethionine, 13-oxoODE, Glycine, 1- Naphthylacetic Acid, 2-Aminoethanesulfonic Acid, D-2- Aminobutyric Acid, Lysopc 18 : 0, Lysopc 20 : 1, Biopterin, Phosphoric Acid, and Glucosamine, PAF C-16 predicted BD well.	Results suggest that membrane phospholipid and oxidative stress may be implicated in the blood exosomal metabolite dysfunction --> pathogenesis BD.	1. Small sample size 2. No absolute quantification of potential biomarkers
	23	Eriksen et al.	2017	Low cholesterol level as a risk marker of inpatient and post-discharge violence in acute psychiatry - A prospective study with a focus on gender differences	Norway	Prospective obsevational (cohort?)	1	To investigate (1) the predictive accuracy of TC and HDL recorded at admission as risk markers for violence during hospital stay and the first 3 months after discharge and (2) possible gender differences in TC and HDL recorded at admission as risk markers for violence during hospital stay and the first 3 months after discharge.	University hospital	362 patients (47 BD)	Violent episodes, threats of violence	Routine blood examination and laboratory analysis	Blood (serum) (some fasting, some not)	TC, HDL	> No significant differences in lipid levels between violent and non-violent BD patients. > HDL was significantly inversely associated with violence during hospital stay (insignificant in multivariate analysis).	Results indicate that HDL, but not other types of cholesterol, is associated with violence in the population. Weaker HDL-violence link in inpatient setting may be explained by higher risk awareness and more efficient preventive measures during hospital stay. Men might be more vulnerable than women to low cholesterol levels. Cholesterol might also be associated with different types of aggression i…	1. Data from only one hospital. 2. Heterogeneous patient group. 3. Many missing patients. 4. Not necessarily fasting when collecting blood samples.
	24	Erzin et al.	2019	Serum 15-d-PGJ2 and PPARγ levels are reduced in manic episode of bipolar disorder while IL-4 levels are not affected	Turkey	Case-control	0	To investigate the relationship between PPARγ, 15d-PGJ2, and IL-4 levels and the severity of the disease during manic episode in patients with BD.	Hospital	95 BD (50 manic, 45 in remission) 44 healthy controls	Mania, HAM-D, YMRS +cc	Routine blood examination and laboratory analysis	Blood (serum)	15d-PGJ2, TC, TG, HDL, LDL	> 15d-PGJ2 was significantly lower in mania than in both remission and controls. > LDL and TC wsa significantly higher in the remission group compared to mania. > YMRS score had a significant negative correlation with 15d-PGJ2 in mania.	There may be an inverse correlation between the severity of BD and anti-inflammatory markers. No significant differences between remission and controls may indicate that inflammatory processes are primarily associated with disease activity, and that 15d-PGJ2 are actively involved in the pathophysiology of mania in BD. Results may also be affected by the relationship of abdominal obesity (waist ci…	1. Not a longitudinal study. 2. No depressive group. 3. Patients were under treatment. 4. No measurements of various concentrations in healthy group.
	25	Evans et al.	2012	Association of Plasma Omega-3 and Omega-6 Lipids with Burden of Disease Measures in Bipolar Subjects	USA	Case-control	0	To explore the differences in PUFA profiles between bipolar subjects and healthy controls and associations of those profiles with these measures that correlate with life functioning.	University hospital	40 BD I patients 18 controls	Neuroticism (NEO-PI-R), YMRS, HAM-D, GAF +cc	Gas chromatography	Blood (plasma) (non-fasted)	22 lipid species: linoleic acid, dihomo-gamma-linoleic acid, AA, alpha linoleic acid, EPA, DHA, gamma-linoleic acid	After using linear regression analyses separating BD from controls, these findings were significant in all subjects, as well as the BD group only: > Neuroticism significantly negatively associated with LA and ALA, and positively with DGLA. > GAF significantly negatively associated with DGLA, and positively with LA. > HAM-D significantly negatively associated with LA, and positively with GLA and D…	A higher pool of DGLA might reflect an inefficient conversion of DGLA to series-2 PG and a deficit of these anti-inflammatory signaling molecules --> increased inflammation.	1. Cross-sectional design --> can't evaluate causality. 2. Lack of independence between associations observed. 3. Small control group.
	26	Evans et al.	2012	Fats and Factors: Lipid Profiles Associate with Personality Factors and Suicidal History in Bipolar Subjects	USA	Cross-sectional	0	To investigate the relationship between certain fatty acids, personality factors and suicidality in bipolar subjects.	University hospital	27 BD patients	Suicidality, personality factors (NEO-PI-R)	Gas chromatography	Blood (plasma)	22 lipid species: linoleic acid, dihomo-gamma-linoleic acid, AA, alpha linoleic acid, EPA, DHA, gamma-linoleic acid	> ALA:EPA ratio negatively correlated, and EPA:DHA ratio positively correlated with extraversion and agreeableness (significant after correcting for age, BMI and antipsychotic drug dose). > ALA:DHA negatively correlated with openness (significant after correcting for age, BMI and antipsychotic drug dose). > Significantly lower AA concentrations in suicide attempters compared to non-attempters (si…	Conversion from ALA to DHA associate with openness, which itself is positively associated with suicidal risk in BD. This provides one point where dietary input and n-3 metabolism may interact with the regulation of personality factors that influence suicidality. Also, higher EPA relative to ALA and DHA associated with agreeableness, which have been shown to be protective against suicidality in BD…	1. No control group. 2. Small sample size. 3. Clinically diverse patients group.
	27	Evans et al.	2014	Dietary Intake and Plasma Metabolomic Analysis of Polyunsaturated Fatty Acids in Bipolar Subjects Reveal Dysregulation of Linoleic Acid Metabolism	USA	Case-control	0	To investigate dietary pattern and metabolic profile relevant to PUFA metabolism in bipolar subjects compared to healthy controls.	University hospital	54 BD type I patients 46 healthy controls	cc	Gas chromatography	Blood (plasma)	22 lipid species: linoleic acid, dihomo-gamma-linoleic acid, AA, alpha linoleic acid, EPA, DHA, gamma-linoleic acid	After Bonferroni multiple testing correction: > Lower 13S-HpODE in BD. > Lower EDA in BD. > Lower EPA in BD. > Lower PGE1 in BD. > Lower PGF2a in BD. > Lower PGG2 in BD.	Decreased 13S-HpODE may be indicative of reduced 15-LO activity in bipolar subjects, and the observations suggest that the alteration is not secondary to medication. The implications of decreased PGF2a, PGE1 and PGG2 is unclear. The findings on EDA and EPA are in line with prior literature, which may suggest that decreased intake of EPA (which is found in fish oils) is associated with mood disord…	1. Observational study --> can't evaluate causality.
	28	Evans et al.	2015	Plasma Linoleic Acid Partially Mediates the Association of Bipolar Disorder on Self-Reported Mental Health Scales	USA	Case-control	0	To assess whether LA and EPA plasma levels would mediate lower self-reported mental health and life functioning scores in bipolar subjects.	University hospital	56 BD patients 46 healthy controls	Depression (PHQ9), life functionality (LFQ), self-reported mental health (SF12-MH) +cc	Targeted analysis using gas chromatography	Blood (plasma)	22 lipid species: linoleic acid, dihomo-gamma-linoleic acid, AA, alpha linoleic acid, EPA, DHA, gamma-linoleic acid	> Plasma LA and EPA were significantly lower in BD after controlling for age, gender, psychiatric medication use, dietary intake and BMI. > Lower plasma LA was significantly associated with lower questionnaire scores.	Reduced plasma LA in BD subjects after adjusting for dietary intake may be indicative of increased activity of any LA metabolic pathways, potentially compensating for the observed reduced intake of AA. Low LA levels may be associated with worse clinical outcomes through inflammation, where use of LA is increased to maintain AA levels in conditions of reduced AA levels, as well as reduced EPA inta…	1. Have yet to identify a metabolic pathway that explains the different plasma levels of LA. 2. Only assayed total fatty acid in plasma.
	29	Ezzaher et al.	2010	Lower paraoxonase 1 activity in Tunisian bipolar I patients	Tunisia	Case-control	0	To investigate both the variations of paraoxonase activity and lipid profile in bipolar I patients and the association of this activity with the sociodemographic, clinical and therapeutic characteristics of this Tunisian population.	Hospital	66 BD type I patients 64 healthy subjects	Depressive, euthymic, manic +cc	Routine blood examination and laboratory analysis	Blood (serum)	TC, TG, LDL, HDL	Before and after adjusting for gender, BMI and alcoholic beverage: > Significantly higher TC in BD subjects. > Significantly higher LDL in BD subjects.	The altered lipid profile mechanism is unclear, but a possible explanation might be found in the patient's nutritional status, physical activity and medications used. Higher levels of lipoprotein particles may influence subtle enhancements of mental processes by influencing the supply of fat-soluble micronutrients, specific fatty acids, or structural lipids, because the lipoprotein particles carr…	1. Small sample size. 2. Cross-sectional nature of study (no longitudinal data). 3. The BD sample may not be representative of more heterogeneous populations.
	30	Fritze et al.	1992	Autoaggressive Behaviour and Cholesterol	Germany	Cross-sectional	0	To report on the analysis on the relationship between serum cholesterol and suicidal behaviour.	University hospital	407 bipolar depressives 27 monopolar manics 486 monopolar depressives 168 schizoaffectives	Depressive, manic, suicidality	Routine blood examination and laboratory analysis	Blood (serum)	TC	Results from all subjects as a group: > No significant difference in SA between normocholesterolemia and non-normochol, but SA tended to be more frequent in hyperchol than in normochol. > No significant difference in completed suicide between hyperchol and normochol.	Results do not support the idea that reduced serum cholesterol increases risk of suicidal behaviour. Excess of SA in hyperchol may be due to higher age of subjects with hyperchol. If origin of suicide qualitatively differs from that of suicide attempts, lower weight might predispose to suicidal aggression.	1. Retrospective design --> descriptive and not
	31	Fürtjes et al.	2021	Associations and limited shared genetic aetiology between bipolar disorder and cardiometabolic traits in the UK Biobank	UK	Cross-sectional	0	To investigate whether there is an increased risk of cardiometabolic traits in BPD, and whether these polygenic traits share a genetic basis with BPD.	National biobank	4186 BD subjects 57322 healthy controls	cc	Routine blood examination and laboratory analysis	Blood	TC, TG, LDL, HDL	> Significant positive association between BD and TG. > Significant negative associations between BD and TC and HDL. > No significant polygenic risk score associations after multiple testing correction. > No significant genetic correlations between BD and lipid levels after multiple testing correction.	Most findings were consistent with hypotheses, except for low TC being associated with BD, as it contradicts the hypothesis of cardiometabolic risk being associated with BD. This could be indexing a survivor bias amongst the healthy controls in the UK biobank, as they may demonstrate health risk such as high cholesterol, while being unusually healthy otherwise. Regarding the genetic section of th…	1. Outlines non-clinical subpopulation with increased prevalence of BD symptoms 2. Healthy-volunteer selection bias 3. Phenotypic and PRS associations explain only a fraction of variance in BD, and none implicated causal biological mechanisms
	32	Fusar-Poli et al.	2020	Lipid and Glycemic Profiles in Patients with Bipolar Disorder: Cholesterol Levels Are Reduced in Mania	Italy	Cross-sectional	0	(1) Compare lipid and glycemic profiles between BD subjects and a control sample of SCZ subjects. (2) Evaluate differences in lipid and glycemic profiles during different mood episodes in BD.	University hospital	418 BD subjects (138 depressive, 122 manic, 60 euthymic) 124 SCZ subjects	Depressive, manic, euthymic + cc	Routine blood examination and laboratory analysis	Blood (serum)	TC, TG, LDL, HDL	> No significant differences in metabolic parameters according to primary diagnosis. > Significantly lower TC, HDL and LDL in (hypo)manic phase compared to euthymic phase. > Significantly higher TC and HDL in depressives compared to (hypo)manic phase. > No significant differences between depression	Difficult to critically compare results to other studies due to varying methodologies. The association between mood and cholesterol levels in BD may be explained by the recently proposed cholesterol-serotonin hypothesis (cholesterol --> cell membrane --> post-synaptic serotonin receptor) and differences in nutritional status and motor activity during mood episodes. Non-significant HDL findings ma…	1. Cross sectional design --> could not control with same individual in different phases 2. Imbalance in sample sizes (BD vz SCZ, euthymics vs mood episodes) 3. Naturalistic design --> subjects not matched in sociodemographics or medication status 4. Important metabolic parameters and -medication was not accounted for
	33	Ghaemi et al.	2000	Cholesterol levels in mood disorders: high or low?	USA	Cross-sectional	0	To investigate whether patients with BD would have lower cholesterol levels than patients with MDD, whether patients with acute mania would have lower cholesterol levels than patients in acute depressive episode, and to examine cholesterol levels in mixed state.	University hospital	21 BD subjects (9 manic, 4 depressive, 5 mixed, 3 rapid-cycling) 27 MDD 2 schizoaffective disorder	Depressive, manic, mixed, rapid-cycling +cc	Routine blood examination and laboratory analysis	Blood	TC	> In the total sample there were significantly higher cholesterol levels in mixed states compared to both manic states and depressed states. > Among BD subtypes, there was significantly higher cholesterol levels in mixed episodes than in manic episodes. > Unipolar depressed had significantly lower cholesterol compared to bipolar depressed.	Cholesterol level in mood disorders may rather be a state, and levels may be influenced by acute mood state. Findings may be explained by the chol-serotonin hypothesis. May also be explained by alterations due to manic hyperactivity, or that low chol may be related to mania susceptibility due to less availability of chol as an essential constituent in the cell membrane. Results may indicate benef…	1. Did not assess several important measures that could have an impact on TC levels 2. Study is subject to type I errors 3. Non-longitudinal study --> assessments not definitive 4. Psychotropic agents can influence TC levels
	34	Glueck et al.	1994	Hypocholesterolemia and Affective Disorders	USA	Case-control	0	To assess hypocholesterolemia in patients with affective disorders, and compare them with subjects in an urban supermarket lipoprotein cholesterol screening, and subjects in NHANES II.	Hospital	203 patients with affective disorders 1595 control subjects from urban supermarket screening 11864 subjects from NHANES II	cc	Routine blood examination and laboratory analysis	Blood (plasma)	TC, TG, LDL, HDL	> Patients with affective disorders were significantly more likely to have low TC, low LDLC and low HDLC than patients from the urban supermarket screening and subjects from NHANES II. > Significantly lower TC, HDL and LDL, as well as higher TG, in patients with affective disorders compared to screenees when paired in age and sex. > No significant differences in lipid levels between any affective…	HDL skew may be accounted for by smoking. Low cholesterol levels may be explained by subnutrition and weight loss in depressed patients. Changes in TC, HDL and TG may reflect use of psychoactive drugs, although results show that the levels are independent of these drugs. Authors postulate that hypocholesterolemia is a consequence of depression-mediated malnutrition or alcohol use.	1. Did not take into account many important measures, such as smoking and nutritional status 2. Retrospective study, can't determine causality
	35	Gohar et al.	2019	Association between serum lipid levels, osteoprotegerin and depressive symptomatology in psychotic disorders	Norway	Cross-sectional	0	To investigate if higher levels of serum lipids are associated with higher levels of depressive symptoms.	Hospital	Schizophrenic group: 247 SCZ 36 schizophreniform 61 schizoaffective Non-SCZ group: 126 BD type I 58 BD type II 10 BD NOS 114 psychosis NOS	Depressive symptomatology (PANSS, CDSS) +cc	Routine blood examination and laboratory analysis	Blood (serum)	TC, TG, LDL	> Significantly higher TC and LDL in SCZ group compared to non-SCZ group, after adjusting for age, sex, BMI, smoking, duration of illness, and use of dyslipidemia-inducing antipsychotics. > Significant associations between high TC and LDL and depressive symptoms, as well as high TG and LDL and negative symptoms. > Significant associations between CDSS score and high TC and LDL, after adjusting fo…	The inflammatory pathway may explain the interplay between depression and dyslipidemia whithin the psychotic spectrum.	1. Cross-sectional design --> cannot evaluate causality 2. Can't rule out effect of antipsychotic drugs on lipid levels 3. Peripheral lipid levels may not reflect what's happening in the brain 4. Did not have a healthy control group
	36	Guidara et al.	2021	Plasma oxysterols: Altered level of plasma 24-hydroxycholesterol in patients with bipolar disorder	Tunisia	Case-control	0	To investigate level of oxysterols in acute decompensation in male drug-free BD patients compared to healthy controls, and to assess the relationship between oxysterols profile and disease severity.	University hospital	All male: 30 BD type I 3 BD type II 40 healthy controls	Mania (MAS), depression (MADRS), suicide attempts +cc	Targeted analysis using UHPLC-MS/MS, and routine laboratory analysis	Blood (plasma)	TC, TG, HDL, LDL, cholestane-3β,5α,6β-triol, 7-ketocholesterol, cholestanol, 24-hydroxycholesterol (OHC), 25-OHC and 27-OHC	> Significantly lower TC, TG and LDL in patients compared to controls > Significantly lower TC in manics than in depressed patients. > Significantly higher cholestane-3β,5α,6β-triol and 27-OHC in patients compared to controls. > Significantly lower 7-KC and 25-OHC in patients compared to controls. > Significantly higher cholestanol in patients who had attempted suicide compared those who hadn't. …	Hypocholesterolemia could be explained by the patients being drug-free, and agitation and violence of the patients. Increase in cholestane-3β,5α,6β-triol and cholestanol may be due to oxidative stress. Increase in 27-OHC in BD may be explained by high concentrations in the blood making the compund able to cross the BBB, which leads to neuronal toxicity through several mechanisms (inflammation and…	1. Small sample size 2. Lack of genetic and biochemical studies of cholesterol transporter molecules 3. Lack of MRI assessment
	37	Guo et al.	2022	Alterations in the Plasma Lipidome of Adult Women With Bipolar Disorder: A Mass Spectrometry-Based Lipidomics Research	China	Cross-sectional	0	To determine the differences in lipidomic composition of plasma samples from female patients with BD and the HCs and to analyze the correlation between different lipid profiles and symptoms.	Hospital	All female: 24 BD 30 healthy controls	Depression (HAMD), PANSS, mania (BRMS) +cc	Lipidomics using UHPLC-MS/MS	Blood (plasma)	Lipidomics (31 classes, 884 species)	> Taken together, the concentrations of 8 and 12 lipids in the BD group, respectively, decreased and increased at the class level compared with those in the HC group. Moreover, changes in these lipid classes were related to the severity of psychotic, affective, and mania symptoms. > 38 lipid species showed high reliability as biomarkers in BD. Especially 9 lipids.	Targeting lipids is a potentially effective therapeutic strategy for treating BD.	1. Relatively small sample size 2. Cross-sectional
	38	Hjell et al.	2020	Disentangling the relationship between cholesterol, aggression, and impulsivity in severe mental disorders	Norway	Cross-sectional	0	To determine associations between cholesterol levels and aggresion and impulsivity by investigating a large sample of patients with SCZ and BD.	Hospital	SCZ group: 360 SCZ 31 schizophreniform 96 schizoaffective 36 delusional disorder 78 psychotic disorder NOS BD spectrum group: 229 BD type I 112 BD type II 21 NOS 38 MDD with psychotic features	Global functioning (GAF), affective symptoms (YMRS, CDSS), psychotic symptoms (PANSS), aggression (PANSS-EC), impulsivity (BIS-11) +cc	Routine blood examination and laboratory analysis	Blood	TC, LDL, HDL	> No significant associations between lipid levels and aggression category when controlled for other covariates, and no significant interactions between lipid levels and diagnostic groups on aggression. > No significant associations between lipid levels and impulsivity when controlled for other covariates, and no significant interactions between lipid levels and diagnostic groups on impulsivity.	Negative findings in this study are based on a wide range of diagnoses and severities, which may explain discrepancy between this and other studies. Unmeasured confounders may overshadow weak associations between cholesterol levels and aggression. Findings do not suggest clinically significant adverse effects of cholesterol lowering on aggression in severe mental disorders. The methodology and st…	1. Other confounders cannot be ruled out 2. Naturalistic study design --> highest levels of aggression were scarce in the sample 3. No comprehensive investigations targeted at nonlinearity were conducted
	39	Huang et al.	2018	State-dependent alterations of lipid profiles in patients with bipolar disorder	Taiwan	Cohort study	1	To investigate alterations in certain lipid levels in BD patients in acute state and subsequent partial and complete remission, and determine polarity-dependent alterations of lipid profiles.	University hospital	32 BD manic 32 BD depressed 64 healthy controls	Acute state, partial remission, full remission +cc	Routine blood examination and laboratory analysis	Blood	TC, TG, LDL, HDL	> Mean cholesterol in acute mania was significantly lower than in acute depression. > Mean TG in acute mania was lower than in other states WITH MARGINAL SIGNIFICANCE. > Rate of dyslipidemia (high TG or low HDL): 31.3 % in acute bipolar depression, 25 % in partial remission, 18.8 % in full remission; 12.5 % in acute bipolar mania, 15.6 % in partial remission, 28.1 % in full remission.	Alterations in cholesterol in acute mania may be explained by the cholesterol-serotonin hypothesis. Medications may also explain findings.	1. Small sample size 2. Mania and depression were analyzed as distinct cohorts, and individual variability may interfere with the mean values of blood lipids 3. Did not analyze effect of medications 4. Lipid metabolism may vary with gender, but this was not observed in the present study 5. Can't rule out confouders like smoking, nutritional status and activity level
	40	Hui et al.	2019	Association between decreased HDL levels and cognitive deficits in patients with bipolar disorder: a pilot study	China	Cross-sectional	0	To examine whether patients with BD have poorer cognitive performance than healthy controls, and reduced serum HDL levels are associated with cognitive deficits in patients with BD.	University hospital	37 BD subjects 37 healthy controls	Cognitive performance (RBANS) +cc	Routine blood examination and laboratory analysis	Blood (serum)	HDL	> No difference in HDL between BD subjects and controls, also after adjusting for gender, age, education and BMI. > Significant correlation between HDL and RBANS total score and language subscale score in BD subjects. > Significant correlation between HDL and RBANS total score, immediate memory and language subscale scores in BD after adjusting for age, gender, education, BMI, age of illness onse…	Underlying mechanisms for cognitive deficits in BD are still not fully understood. The mechanism underlying the effect of HDL on cognitive function could be related to the role of ApoA-I/LDH in neuroprotection (through anti-oxidative mechanisms and influence on immune system). Therefore low HDL --> reduced anti-inflammation and anti-oxidation --> cognitive deficits in BD.	1. Small sample size 2. Cross-sectional study --> cannot evaluate causality 3. HDL is only one lipoprotein, should consider multiple 4. Potential confounders were not accounted for, such as smoking etc.
	41	John et al.	2014	Study on Association Between Lipid Profile Values and Psychiatric Disorders	India	Cross-sectional	0	To see if there were any association between low cholesterol and psychiatric disease.	Hospital	Neurotic spectrum: 38 BD 63 depressed 39 OCD 1 panic disorder Psychotic spectrum: 24 delusional disorder 45 psychosis NOS 87 schizophrenia	cc	Routine blood examination and laboratory analysis	Blood	TC, TG, LDL, HDL	> Significantly lower HDL and higher TG in male patients compared to female patients. > No significant differences in lipid levels between neurotic and psychotic spectrum groups.	The literature says that changes in plasma cholesterol won't influence brain physiology much, therefore it is not likely that low cholesterol is the reason for psychiatric disease.	1. Couldn't study serotonergic function in the present study 2. Short study duration
	42	Kageyama et al.	2018	Plasma Nervonic Acid Is a Potential Biomarker for Major Depressive Disorder: A Pilot Study	Japan	Case-control	0	To investigate the use of nonpolar or medium-polar metabolites as biomarkers in plasma samples of drug-free patients with MDD, BD and SCZ.	Biobank and hospital	Cohort 1: 9 MDD 6 BD 17 SCZ 19 healthy controls Cohort 2: 45 MDD 71 BD 115 SCZ 90 controls	Manic, remitted, depressive (MINI, HAM-D, YMRS) +cc	LC-TOFMS and GC-TOFMS	Blood (plasma)	Metabolome, in particular cortisone and nervonic acid	> Significantly increased NA in MDD compared to controls and BD. ANCOVA with dependent variable metabolite, independent variable diangosis, covariates age and sex revealed a remained significance level on NA and diagnosis. > Significantly increased NA in MDD compared to controls, SCZ and BD in an independent second cohort. ANCOVA with dependent variable metabolite, independent variable diangosis,…	Increased NA might reflect white matter dysfunction in patients with MDD through sphingomyelin dysfunction in the brain. The differences between MDD and BD/SCZ might be explained by a different cause of white matter dysfunction. Findings suggest that NA can be used as a biomarker to discriminate depressive state of MDD and euthymic state of MDD/depressive state of BD. Increased cortisone in SCZ m…	1. Confounding factors were not taken into account, such as MetS, diet, age etc 2. Obtained data on MDD, SCZ, BD and controls only 3. Too small sample size to draw definitve conclusions 4. Age had a consistent effect on NA
	43	Kageyama et al.	2021	Nervonic acid level in cerebrospinal fluid is a candidate biomarker for depressive and manic symptoms: A pilot study	Japan	Cross-sectional	0	To examine whether the nervonic acid levels differ in the central nervous system, we investigated the levels in the cerebrospinal fluid (CSF) of patients with MDD, BD, and healthy controls.	Hospital	30 BD subjects 30 MDD 30 healthy controls	Depression (HAMD), mania (YMRS), remission (MINI) +cc	GC-TOFMS	CSF	Nervonic acid	> Significant negative correlation between NA and HAMD scores in depressed MDD and depressed BD. > Significant positive correlation between NA and YMRS scores in manic BD.	Expression change of ELOVL5 may attribute to the negative correlation between NA in CSF and depressive symptoms. LCUFA level in the CNS may play a role in the severity of manic symptoms.	1. Hard to sample CSF in manic patients 2. Did not evaluate socioeconomics, BMI, physical illness 3. Transport of NA across BBB is unclear 4. Metabolic homeostasis of NA is unknown 5. Small sample size
	44	Kasak et al.	2022	Peroxisome Proliferator‑Activated Receptor Gamma (PPARγ) Levels in Adolescent with Bipolar Disorder and Their Relationship with Metabolic Parameters	Turkey	Cross-sectional	0	To examine the serum PPARγ levels and metabolic syndrome (MetS) parameters in pediatric bipolar disorder (PBD) adolescents and compared them with healthy subjects	University hospital	Adolescents: 39 BD 36 healthy controls	Euthymia (K-SADS-PL, YMRS), Severity (YMRS, CDI) +cc	Routine blood examination and laboratory analysis	Blood (serum)	TC, TG, LDL, HDL	> Significantly higher TG in BD adolescents compared to controls.	None.	1. Small sample size 2. Cross-sectional design 3. Only euthymia included in study 4. Most subjects were taking medicine 5. No data on diet and lifestyle 6. Did not include other inflammatory parameters.
	45	Katewa et al.	2003	Membrane function alterations in erythrocytes from mood disorder patients	India	Case-control	0	To search for a minimally invasive parameter for diagnosis, prognosis and monitoring recovery in mood disorder patients undergoing treatment.	Hospital	10 unipolar 12 BD type I 16 controls	cc	Thin layer chromatography	Blood (erythrocyte membranes)	Total lipids, total phospholipids, numerous phospholipids	> Significantly higher cholesterol in BD compared to controls. > Significantly low phospholipid/cholesterol ratio in BD compared to controls. > Significantly increased phosphatidic acid in BD compared to controls.	Findings may be explained by higher phospholipid turnover.	1. Small sample size
	46	Kavoor et al.	2014	Lipid Correlates of Attentional Impulsivity in First Episode Mania: Results from an Indian Population	India	Cross-sectional	0	To analyze attentional impulsivity and various serum lipids fractions in BD from an Indian perspective.	Hospital	60 drug-free first episode manic bipolar patients	Impulsivity (BIS-11), mania (YMRS)	Routine blood examination and laboratory analysis	Blood (serum)	VLDL, LDL, HDL, TG, TC	> Significant negative correlations between BIS-11 attentional scale scores (impulsivity) and TC, TG, VLDL. > Significant linear relationships between attentional score and TC, TG, VLDL.	Findings on TC are in line with previous studies. LDL findings were not, but that's probably attributed to the present sample's homogeneity. Findings on VLDL may be explained by a complex mechanism encompassing violence, impulsivity and serotonin function.	1. Modest sample size 2. Underrepresentation of female gender, urban population, and subjects from more affluent backgrounds 3. Some important variables like diet weren't considered 4. Study used self-reporting measures of impulsivity 5. Did not directly measure n-3 FAs
	47	Kennedy et al.	2021	Elevated lipids are associated with reduced regional brain structure in youth with bipolar disorder	Canada	Cross-sectional	0	To examine the lipid-brain structure associations in youth with and without BD.	Hospital	Youth 13-20: 23 BD type I 16 BD type II 16 BD NOS 47 healthy controls	Brain structure +cc	Routine blood examination and laboratory analysis	Blood	TC, TG, LDL, HDL	After corriection for multiple testing: > Significantly higher TC, LDL and TG in BD than in controls. > Elevated LDL and TC were significantly more associated with smaller hippocampal volume in BD than in HC. > Elevated HDL was significantly more associated with smaller ACC thickness in BD than in HC. > Elevated TG was significantly more associated with smaller ACC volume and area in BD than in H…	Findings show that it could be speculated that oxidation of lipids moderates the association between lipids and brain structure. One could also speculate that statin-related reductions in cholesterol may contribute to beneficial pshyciatric outcomes.	1. Cross-sectional --> cannot evaluate causality 2. Could be other confounders 3. Results may be influenced by lipid profiles 4. Individual associations, should be more comprehensive
	48	Koga et al.	2019	Altered polyunsaturated fatty acid levels in relation to proinflammatory cytokines, fatty acid desaturase genotype, and diet in bipolar disorder	Japan	Cross-sectional	0	To examine PUFA levels in patients with BD in relation to proinflammatory cytokines, FADS genotype, and dietary habits.	Hospital	20 BD type I 63 BD type II 217 healthy controls	cc	LC-MS	Blood (plasma)	7 PUFAs (α-linolenic acid, EPA, and DHA for n-3 PUFAs; linoleic acid, γ-linolenic acid, dihomo-γ-linolenic acid, and AA for n-6 PUFAs)	> n-3: Significantly increased a-linoleic acid and decreased EPA and DHA in patients compared to controls. > n-6: Significantly increased levels of all PUFAs compard to controls.	Reasons for inconsistency with prior literature may be high fish consumption in Japanese and large sample size. N-3 PUFAs resolve inflammation and n-6 PUFAs increase inflammation, which fits the hypothesis of increased inflammation in BD. A-linoleic acid results does not match this, and may be due to impaired conversion of this acid to EPA in BD.	1. Relatively mild severity of BD in the sample 2. BMI differences may contribute to results 3. Cross-sectional design --> can't evaluate causality
	49	Kok Kendirlioglu et al.	2020	Resolvin D1 as a novel anti-inflammatory marker in manic, depressive and euthymic states of bipolar disorder	Turkey	Cross-sectional	0	To compare RvD1 levels in depressive, manic, euthymic and healthy controls, and investigate relationship between RvD1 measures and inflammatory markers.	Hospital	121 male BD patients: 44 manic 35 depressive 42 euthymic 41 healthy controls	Manic (YMRS), depresive (HAM-D), euthymic +cc	Colorimetric measurement of RvD1 via spectrophotometry in vitro	Blood (serum)	RvD1	After adjusting for age and current state: > Significantly higher RvD1 in manics compared to controls. > Significantly higher RvD1 in depressives compared to controls.	Findings suggests RvD1 as a "delayed resolver" in acute episodes of BD and an indirect role of RvD1 in inflammation. Higher RvD1 during a bipolar episode may indicate subclinical inflammation, exacerbated by neutrophilic activity.	1. Cross-sectional --> cannot evaluate causality 2. Only males 3. Only RvD1 as a marker 4. Small sample size 5. Dietary habits may confound with results
	50	Kulacaoglu et al.	2022	Neutrophil to lymphocyte and monocyte to high-density lipoprotein ratios are promising inflammatory indicators of bipolar disorder	Turkey	Cohort study	1	To examine the possible association between NLR, PLR, MLR, and MHR in the same patients with bipolar disorder (BD) during their manic, depressive, and euthymic episodes.	Hospital	61 BD subjects	Depression, mania, remission	Routine blood examination and laboratory analysis	Blood	HDL	> Monocyte-HDL ratio significantly higher in manic BD compared to remission.	Findings support the idea of inflammation occurs during manic and depressive episodes in BD, and that this may be a target for therapy.	1. Cross-sectional 2. Retrospective 3. Small sample size 4. Did not evaluate other inflammatory markers 5. Could not take medication into account 6. Did not include controls
	51	Li et al.	2021	Dissociation Pattern in Default-Mode Network Homogeneity in Drug-Naive Bipolar Disorder	China	Cross-sectional	0	To investigate abnormalities in the network homogeneity of the default mode network at rest and the correlation between the NH of DMN and clinical variables in patients with BD.	University hospital	34 bipolar depressive 6 bipolar mixed 37 healthy controls	MRI +cc	Routine blood examination and laboratory analysis	Blood (serum)	TC, TG, LDL, HDL	> In patients with BD, we found positive correlations between the NH values in the right PCC and the TG, and negative correlations between NH in right PCC and HDL. > Positive correlations were observed between the NH values in the bilateral precuneus and CHOL and LDL in patients with BD. > A negative correlation was observed between the NH values in the left superior MPFC and the TG in patients w…	In this study, we speculate that lipid in the peripheral bloodmight affect, or be affected by, the brain function in the following ways: (1) From periphery to central nerve system (CNS): the evidence has shown that high concentration of CHOL or TG in the peripheral blood could damage the blood-brain barrier, leading to entry of lipid from the peripheral blood to the CNS. Consequently, it triggers…	1. Small sample size 2. Control group had no cognitive assessment or lipids checked 3. Only studied DMN 4. Did not categorize into mixed state or BD type or inlcude other affective disorders
	52	Maclean et al.	2003	On the relationship between methylnicotinate-induced skin flush and fatty acids levels in acute psychosis	UK	Cross-sectional	0	To examine differences in the skin response to topical methylnicotinate between subjects with SCZ, BD and healthy controls and examine the relationship between skin response and red cell membrane FA.	Hospital	23 SCZ 20 BD 34 healthy controls	Severity: mania (YMRS), functioning (CGI), abnormal involuntary movement (AIMS) +cc	Gas chromatography	Blood (erythrocyte membranes)	Fatty acids	> YMRS was significantly moderately positively correlated with concentrations of eicosadienoic acid and adrenic acid in BD. > AIMS was significantly positively correlated with concentrations of dihomogamma linoleic acid in BD.	If replicated, the findings would provide strong evidence for a role for these FA in the pathogenesis of BD.	None.
	53	Maes et al.	2018	Early Life Trauma Predicts Affective Phenomenology and the Effects are Partly Mediated by Staging Coupled with Lowered Lipid-Associated Antioxidant Defences.	Brazil	Cross-sectional	0	To assess the relationship between early life trauma (ELT) and affective phenomenology, and the associations with lipid-associated antioxidant defences.	University hospital	37 MDD 68 BD 81 DSM-IV-TR anxiety disorders 54 healthy controls	Suicidality (C-SSRS), depression (HAM-D), severity (CGI), disability (Sheehan Disability Scale), QoL (WHO-QOL-BREF), Verbal Fluency (VFT), ELT (CTQ) +cc	Routine blood examination and laboratory analysis	Blood	HDL	> A latent vector (LV) consisting of HDL levels, PON1/CAMPAase acitivity, number of depressive episodes and number of hypomanias was constructed, called EPIBIOL-LV. An early life trauma latent vector (ELT-LV) was also constructed and consisted of five distinct ELTs. > EPIBIOL-LV was significantly different between low, medium and high ELT-LV, increasing from the low ELT-LV to the high ELT-LV grou…	Authors argue that staging, lowered antioxidant defences and shared variance between the two contribute to affective phenomenology: ELT-LV --> combined staging-biomarker --> increased lipid/protein oxidation --> further aggravation of the affective phenotype.	1. Cross-sectional design --> cannot evaluate causality
	54	Maes et al.	2019	Development of a Novel Staging Model for Affective Disorders Using Partial Least Squares Bootstrapping: Effects of Lipid-Associated Antioxidant Defenses and Neuro-Oxidative Stress	Brazil	Cross-sectional	0	The aims of this study were to use clinical and biomarker data to construct statistically derived staging models, which are associated with early lifetime traumata (ELTs), affective phenomenology, and biomarkers.	University hospital	68 BD 37 MDD 67 healthy controls	Depression (HAM-D), hypomania (YMRS), Suicidality (C-SSRS), severity (CGI), disability (Sheehan Disability Scale), QoL (WHO-QOL-BREF), cognition (VFT, TMT_A, TMT_B), ELT (CTQ) +cc	Routine blood examination and laboratory analysis	Blood	HDL	> There were significant direct effects of the antioxidant LV on the O&NS LV (oxidative and nitrosative stress), which in turn showed direct effects on the severity LV.	These findings suggest that lower antioxidant defenses and increased nitro-oxidative stress are important factors underpinning the pathophysiology of the ELT-staging process.	1. Did not include subjects with chronic or treatment resistant depression 2. Excluded patients with comorbid conditions, except for anxiety, which may deteriorate staging 3. Cross-sectional study --> cannot evaluate causality 4. Did not measure panel of cytokines as inflammatory markers 5. The model needs validation in independent studies with samples from other backgrounds
	55	McNamara et al.	2016	Adolescents with or at ultra-high risk for bipolar disorder exhibit erythrocyte docosahexaenoic acid and eicosapentaenoic acid deficits: a candidate prodromal risk biomarker	USA	Cross-sectional	0	To compare erythrocyte EPA and DHA biostatus in youth with or at varying risk for developing BD to evaluate its potential utility as a prodromal risk biomarker.	Hospital	All aged 9-20: 28 healthy controls without personal or family history of psychiatric disorder 30 high risk (HR) with no personal history of psychiatry, but at least one parent with BD type I 36 ultra-high risk (UHR) with MDD or depressive episode NOS and at least one parent with BD type I 35 first episode mixed or manic patients with BD type I	Manic (YMRS), depressive (HAM-D) +cc	GC-MS	Blood (erythrocyte membranes)	n-3: EPA, DPA, DHA, n-6: AA	> EPA + DHA significantly lower in UHR and BD compared to controls. > No significant group effect for AA. > Among all subjects: EPA+DHA inversely correlated with YMRS and HAM-D total score. > AA/(EPA+DHA) significantly higher in BD and UHR compared to controls. > significantly higher percent of BD, UHR and HR subjects had EPA+DHA < 4 % compared to controls. > significantly lower percent of BD, UH…	EPA+DHA deficits may coincide with, and may precede, the initial onset of manic symptoms in HR youth. Together with prior literature, AA findings suggest that AA deficits may distinguish risk for psychosis versus MDD or BD. EPA+DHA deficits in youth at familial risk may be due to genetics or non-genetical factors, like diet. Percents of subjects with EPA+DHA < 4 % in respective groups are in line…	1. Small sample size 2. Did not gather dietary info 3. Cross-sectional design --> cannot evaluate casuality
	56	McNamara et al.	2016	Familial risk for bipolar disorder is not associated with impaired peroxisomal function: Dissociation from docosahexaenoic acid deficits	USA	Cross-sectional	0	To investigate whether familial risk for bipolar I disorder is associated with impaired peroxisomal function.	Hospital	All medication-free, aged 9-20: 19 healthy controls without personal or family history of psychiatric disorder 21 high risk (HR) with no personal history of psychiatry, but at least one parent with BD type I 19 ultra-high risk (UHR) with MDD or depressive episode NOS and at least one parent with BD type I 20 first episode mixed or manic patients with BD type I	Manic (YMRS), depressive (CDRS-R) +cc	GC-MS, LC-MS/MS	Blood (erythrocyte membranes)	VLCFA, branched-chain fatty acids, bile acid intermediates, pipecolic acid, erythrocyte plasmalogen, DHA	> Significantly lower DHA in BD and UHR compared to controls. > Among all subjects: DHA was inversely correlated with YMRS and CDRS scores. > No other significant group differences.	Results suggest that DHA deficits associated with BD is not attributable to impaired peroxisomal function. DHA deficits may be explained by dietary deficiency.	1. Small sample size 2. Did not use the most definitive measures of DHA biosynthesis 3. Did not evaluate diet
	57	Moraes et al.	2018	In major affective disorders, early life trauma predict increased nitro-oxidative stress, lipid peroxidation and protein oxidation and recurrence of major affective disorders, suicidal behaviors and a lowered quality of life	Brazil	Case-control	0	To delineate the relationships between early life trauma (ELT) and its subtypes, and peripheral biomarkers of O&NS and clinical characteristics of affective disorders.	University hospital	68 BD (all in remission/partial remission) 37 MDD 66 healthy controls	Depression (HAM-D), mania (YMRS), Suicidality (C-SSRS), ELT (CTQ), substance misuse (ASSIST), disability (Sheehan Disability Scale), QoL (WHO-QOL-BREF) +cc	Routine blood examination and laboratory analysis	Blood	HDL	> Regression shows that the overall index of nitrooxidative damage to lipids and proteins is predicted by physical neglect coupledwith lowered antioxidant defenses,which protect against lipid peroxidation (namely zPON+CAT+HDL).	All in all, our results show that ELT may cause activated O&NS pathways and damage to lipids and proteins thereby increasing the risk to developMDD, but not BD. One possible factor that may explain the difference between MDD and BD is that some ELTs may have beneficial effects on resilience to stress in later life and that these protective effects could play a role in BD.	1. Case-control study --> can't evaluate causality 2. CTQ may be a bad measure of ELT 3. Included only subjects aged 18-65 4. Did not measure myeloperoxidase and hypochlorous acid
	58	Mucci et al.	2021	Inflammatory and metabolic markers in patients with mood disorders	Italy	Cross-sectional	0	To explore metabolic/inflammatory profiles, blood pressure, and BMI in patients affected by bipolar disorders (BDs) to better understand the role of peripheral biomarkers in mood disorders	University hospital	97 BD subjects	Severity (HDRS, YMRS, CGI-s)	Routine blood examination and laboratory analysis	Blood (serum)	TG, TC	> No relevant significant findings related to lipids.	Most patients on Mediterranian diet, which has been shown to have good metabolic effects --> no lipid changes.	1. Retrospective design 2. Small sample size 3. No healthy controls 4. Only 29 out of 97 were drug-free
	59	Naiberg et al.	2016	Impulsivity is associated with blood pressure and waist circumference among adolescents with bipolar disorder	Canada	Cross-sectional	0	To examine whether cardiovascular risk factors are associated with impulsivity among BD adolescents.	Psychiatric center	Adolescents: 8 BD type I 15 BD type II 11 BD NOS 35 healthy controls	Mania (KSADS-MRS), depression (KSADS-PEV), impulsivity (CGT) +cc	Routine blood examination and laboratory analysis	Blood	TC, TG, LDL, HDL	> Significantly higher TG in BD adolescents than in controls. > Significantly lower HDL in BD adolescents than in controls.	Findings are consistent with prior literature.	1. Small sample size, can't control for certain covariates 2. Cross-sectional design --> cannot evaluate causality 3. Used only CGT to measure impulsivity
	60	Naiberg et al.	2016	Elevated triglycerides are associated with decreased executive function among adolescents with bipolar disorder	Canada	Cross-sectional	0	To examine the association between MetS components and executive function in adolescents with BD.	Psychiatric center	Adolescents: 8 BD type I 15 BD type II 11 BD NOS 35 healthy controls	Mania (KSADS-MRS), depression (KSADS-PEV), cognition (CANTAB) and executive funtcion (IED in CANTAB) +cc	Routine blood examination and laboratory analysis	Blood	TC, TG, HDL	> Significantly higher TG in BD adolescents than in controls. > Significant negative association between TG and intra/extra-dimensional set-shifting task (IED) composite score in BD adolescents. > Partial correlation between TG and IED composite score in BD adolescents was significant after controlling for age, IQ, use of SGA and mood episodes, and after correcting for multiple testing.	Findings may be explained by MetS components being damaging to cerebral microvasculature --> cognitive impairment. Also insulin resistance: high TG is a marker of insulin resistance, which is associated with poorer cognition. Also leptin: high TG --> inhibits leptin in crossing BBB --> leptin can't enhance cognition	1. Small sample size, can't control for certain covariates 2. Cross-sectional design --> cannot evaluate causality 3. Used only one test to measure EF 4. Heterogenous sample 5. Control group performed above reference norms on cognitive variables
	61	Niu et al.	2022	Early Diagnosis of Bipolar Disorder Coming Soon: Application of an Oxidative Stress Injury Biomarker (BIOS) Model	China	Cross-sectional	0	To develop and validate a model of oxidative stress injury for predicting BD.	Hospital	1316 "actual" BD 1295 MDD	Onset of BD	Routine blood examination and laboratory analysis	Blood	TC, TG, LDL, HDL	> The BIOS model for early detection of BD with 10 variables, has a potential predictive ability and good extrapolation ability.	The BIOS model may serve clinically as a potential diagnostic tool for reducing the misdiagnosis of MDD in BD patients.	1. Retrospective design 2. Did not include psychiatric rating scales, neuroimaging or bioinformation
	62	Nunes et al.	2015	Atherogenic index of plasma and atherogenic coefficient are increased in major depression and bipolar disorder, especially when comorbid with tobacco use disorder	Brazil	Cross-sectional	0	The aims of this study were to delineate whether AIP and AC are increased in mood disorders especially when comorbid with tobacco use disorder (TUD).	Psychiatric cener	134 mood disorder patients (depression and BD) 197 healthy controls	Depression (HAM-D) +cc	Routine blood examination and laboratory analysis	Blood (serum)	AIP (logTG/HDL), AC ((TC-HDL)/HDL)TC, TG, LDL, HDL	> Significantly lower HDL in cases than controls. > Significantly higher TG in cases than controls. > Significantly higher AIP and AC in unipolar depression than controls. > Significantly higher AIP in bipolar depression than controls. > Significantly higher AIP and AC in cases than controls.	Findings may partly explain the association between CVD and mood disorders, and show that newer indeces underpin this association.	1. Subjects aged 18-65, may not be representative of whole population 2. Did not account for "specifiers"(?), such as melancholic, psychotic or atypical features 3. Cross-sectional design --> cannot evaluate causality
	63	Pae et al.	2004	Aberration of cholesterol level in first-onset bipolar I patients	South Korea	Cross-sectional	0	To examine serum TC in Korean bipolar patients with a single manic episode and compare to controls.	Hospital	25 BD type I with a single manic episode 30 healthy controls	Single manic episode (YMRS) +cc	Routine blood examination and laboratory analysis	Blood (serum)	TC	> Significantly higher TC in subjects than controls. > Significant negative correlations between YMRS and pretreatment TC level in subjects.	Findings suggest a role of TC in the psychopathology of mania.	1. Study included only inpatients and hospital staff, not representative of general population 2. Small sample size 3. Medication may confound results 4. Stress should be considered 5. Did not measure other cholesterol subtypes
	64	Pan et al.	2021	Increased Global-Brain Functional Connectivity Is Associated with Dyslipidemia and Cognitive Impairment in First-Episode, Drug-Naive Patients with Bipolar Disorder	China	Cross-sectional	0	To examine voxel-wise brain-wide functional connectivity (FC) alterations in the first-episode, drug-naive patient with BD in an unbiased way.	University hospital	38 BD subjects 40 healthy controls	Severity (HAMD-17, YMRS), cognition (RBANS), MRI + cc	Routine blood examination and laboratory analysis	Blood (serum)	TC, TG, LDL, HDL	> GFC values in the LIFG, pars triangularis were positively correlated with the TG and LDL-C in BD.	Prior literature agrees with results.	1. BD was not classified into types 2. Small sample size 3. Lipid levels may differ between genders 4. Confounding lifestyle effects not ruled out
	65	Park et al.	2013	No association between serum cholesterol and death by suicide in patients with schizophrenia, bipolar affective disorder, or major depressive disorder	South Korea	Cross-sectional	0	To compare serum lipid levels between patients who died by suicide and non-suicide controls in MDD, SCZ and BD.	University hospital	1562 SCZ 728 BD type I 1455 MDD	Death by suicide	Routine blood examination and laboratory analysis	Blood (serum)	TC, TG, HDL	> No significant differences in lipid levels between BD suicides and BD non-suicides. > No significant differences between groups after adjusting for age.	Findings do not support the use of lipid levels as predictors of suicide risk in SCZ, MDD og BD type I.	1. Small sample size 2. Lack of follow-up lab data 3. Study conducted in a single univeristy hospital, probably does not represent whole population 4. Retrospective --> no standardized diagnostics 5. Some data on risk factors were not available 6. May be confounders
	66	Pompili et al.	2010	NEARLY LETHAL RESUSCITATED SUICIDE ATTEMPTERS HAVE NO LOW SERUM LEVELS OF CHOLESTEROL AND TRIGLYCERIDES	Italy	Cross-sectional	0	The aim of the present study was to verify the hypothesis that suicide attempt is associated with lower serum cholesterol and triglyceride levels in patients with mood disorders.	Hospital	11 near-lethal SA BD type I or II 15 near-lethal SA MDD 87 control: 18 BD and 69 MDD	Suicide attempt	Routine blood examination and laboratory analysis	Blood (serum)	TC, TG	> No significant differences in lipids between suicide attempters and non-SA.	Findings do not support the association between serum lipids and SA in these disorders.	1. Too small sample size to distinguish between male and female 2. Small sample size in regards to the generalizability 3. Retrospective nature
	67	Pomponi et al.	2013	Plasma levels of n-3 fatty acids in bipolar patients: Deficit restricted to DHA	Italy	Case-control	0	The aim of this study was to determine whether a n-3FA deficit does exist in patients with BD and to characterize the overall plasma FA profile in these patients.	University hospital	21 BD type I 21 BD type II 57 helathy controls	cc, Mania (YMRS), depression (HAM-D)	GC-MS	Blood (plasma)	15 FA	> Significantly higher EPA in BD, also in multivariate analysis adjusting for age and gender. > AA significantly higher in BD than in controls. > DHA significantly lower in BD than in controls. > Linoleic acid significantly higher in BD than in controls. > aLinoleic acid significantly higher in BD than in controls.	DHA finding suggests deficit is a risk factor for the disease, and not corrected by therapy normally prescribed.	1. Small sample size 2. Patient report of dietary intake 3. Effect of medicine on dietary intake is not controlled 4. Many subjects received multi-drug regimens
	68	Porcu et al.	2022	Comparison of the severity of depressive and anxiety symptoms, biomarkers, and childhood trauma among bipolar smokers and non-smokers, and controls	Brazil	Cross-sectional	0	To investigate whether the co-occurrence of bipolar disorder (BD) and tobacco use disorder (TUD) was associated with severity of symptoms, childhood trauma, lower quality of life, functional impairment, alterations in the leptin levels, inflammatory biomarkers, and lipid profile.	University hospital	46 BD smokers 39 BD never smokers 43 non-BD smokers 38 non-BD never smokers	Severity (HDRS17, YMRS), disability (SDS), QoL (WHOQOL-BREF), childhood trauma (CTQ) +cc	Routine blood examination and laboratory analysis	Blood	TC, TG, LDL, HDL	> Significantly lower HDL in BD smokers than non-BD never smokers.	None.	1. Small sample sizes 2. Age 18-65, cannot represent other age groups 3. Did not record diet and physical activity 4. Some data was retrospective and subject to recall bias
	69	Qiu et al.	2022	Association between abnormal glycolipid level and cognitive dysfunction in drug-naïve patients with bipolar disorder	China	Cross-sectional	0	To investigate the relationship between conventional glycolipid metabolism indicators and cognitive impairment in patients with BD.	University hospital	132 drug-naive BD subjects 129 healthy controls	Severity (HAMD, YMRS), cognition (RBANS, stroop-test) +cc	Routine blood examination and laboratory analysis	Blood (serum)	TC, TG, LDL, HDL	> Significantly higher TG and lower TC and HDL in BD compared to controls. > TG significantly correlated attention, delayed memory and total RBANS score in BD, also after adjusting for age, gender, education, BMI, duration of illness, and HAMD, YMRS, HAMA scores. > HDL significantly correlated with Stroop-test score.	Inconsistency with previous literature may be due to different race, treatment, criteria etc. High TG --> insulin and leptin resistance --> cognitive impairment Stress and neuro-inflammation may also explain findings.	1. Cross-sectional design 2. May be residual confounding 3. Glycolipid levels in this study only represents a part of glycolipid metabolism
	70	Ranjekar et al.	2003	Decreased antioxidant enzymes and membrane essential polyunsaturated fatty acids in schizophrenic and bipolar mood disorder patients	India	Cross-sectional	0	To study key indices of both oxidative stress and oxidative membrane damage in patients with SCZ/BD compared to controls.	Hospital	10 BD 31 SCZ 31 healthy controls	cc	GC	Blood (erythricyte membranes)	Myristate C14:0, palmitate C16:0, stearate C18:0); monosaturated fatty acids (oleate C18:1) and polyunsaturated fatty acids: n-6 fatty acids (linoleate C18:2, gamma linoleate C18:3, arachidonate C20:4) and n-3 fatty acids (alpha linoleate C 18:3, eicasopetanoate C20:5, docosahexaenoate C22:6).	> Significantly lower total n-3 FA, ALA and EPA in subjects compared to controls.	Findings may shed light on molecular mechanism of proposed common membran phospholipid pathology in a spectrum of psychiatric disorders.	None.
	71	Ren et al.	2021	Metabolomic analysis to detect urinary molecular changes associated with bipolar depression	China	Case-control	0	The aim of this study was to detect urinary metabolite biomarkers that could be useful for the diagnosis of bipolar depression.	Hospital	37 depressed BD 48 healthy controls	Depression (HAM-D) +cc	HNMR	Urine	Some lipids	> Significantly higher glycerol in BD compared to controls.	We speculate that glycerol may be closely related to the pathological mechanism of BD.	1. Small sample size 2. All patients from same area with same habits 3. Drugs may affect results 4. Applied only a single metabolomics method 5. Cross-sectional design --> cannot evaluate causality
	72	Ribeiro et al.	2017	A preliminary study of bipolar disorder type I by mass spectrometry-based serum lipidomics	Brazil	Case-control	0	The present study aimed at investigating possible alterations in the serum lipid profile of euthymic patients with bipolar disorder type I (BD) compared to healthy controls (HC).	Hospital	14 euthymic BD 21 healthy controls	Euthymia +cc	UHPLC-MS/MS	Blood (serum)	Global lipidomics	> Significantly lower levels of phosphatidylinositol, phosphatidylglycerol, phosphatidic acids, phosphatidylethanolamine and TG in BD euthymics compared to controls.	Findings suggest lipidomics as a potential tool to molecularly characterize BD.	1. Small sample size 2. Drugs may influence results
	73	Ribeiro et al.	2022	Metabolomic and proteomic profiling in bipolar disorder patients revealed potential molecular signatures related to hemostasis	Brazil	Case-control	0	To identify putative molecular signature of the disease, as well as to observe the links between metabolites and proteins as a network-based model, to have a better understanding of the biochemical alterations caused by the disease and how they connect with each other in a systems biology perspective.	University hospital	14 BD subjects 14 healthy controls	cc	GC-MS	Blood (serum)	Metabolomics, proteomics	> Arachidic acid, stearic acid, heptadecanoic acid and cholesterol negatively associated with case-control indicators (lower in BD).	Findings may be explained through medication and alterations in hemostasis.	1. Small sample size 2. Lack of different cohorts from different locations
	74	Richter et al.	2010	Metabolic syndrome: a follow-up study of acute depressive inpatients	Germany	Cohort study	1	This study was conducted to evaluate the occurrence of the metabolic syndrome in depressive inpatients, to analyze the association between the severity of depression and the metabolic syndrome and to screen specific laboratory values in the course of depressive illness.	University hospital	48 acute unipolar depression 12 acute bipolar depression	Depression severity (HAM-D, BDI, CGI, GAF)	Routine blood examination and laboratory analysis	Blood	TC, TG, HDL	> Significant increase in TG in MetS- and decrease in TG in MetS+ in remission. > In MetS+: significant positive correlation between criterion for hyper-TG and CGI in acute depression, and between TG and HAM-D score in remission.	Elevated TG and depression may be linked through HPA axis or depression --> inflammation through IL-2 --> elevated TG. All depressed patients should undergo a MetS screening at hospitalization.	1. Small sample size 2. No control group 3. Patients on drugs 4. Type I statistical errors and false positives due to multiple testing
	75	Sagud et al.	2007	Platelet serotonin and serum lipids in psychotic mania	Croatia	Cross-sectional	0	The aim of the present study was to determine platelet 5-HT concentration, platelet MAO activity, serum cholesterol, LDL, HDL, TG and their relationship in male patients with psychotic and nonpsychotic bipolar I disorder - mania, and in healthy men.	Hospital	40 manic male BD type I 32 healthy male controls	Mania (YMRS) - psychotic and non-psychotic +cc	Routine blood examination and laboratory analysis	Blood (serum)	TC, TG, LDL, HDL	> Significantly lower TC and LDL in manic patients compared to controls. > Significantly lower TC and LDL in psychotic manic patients compared to nonpsychotic manics and controls, also after adjusting for age and BMI.	Findings may be due to nutritional status, gender, weight loss and physical activity. They're not related to different body weight.	1. Lack of some data that can confound, like nutrition and physical activity 2. Anamnestic data may be inaccurate
	76	Sagud et al.	2009	Lipid levels in female patients with affective disorders	Croatia	Cross-secrtional	0	The aim of the present study was to determine serum levels of total cholesterol, TG, HDL-C and LDL-C in medication-free female patients with major depression and bipolar disorder (in a manic and a depressive episode), and to compare these values with the values in healthy control women.	Hospital	Medication free: 22 manic female BD type I 19 depressive female BD type I 34 female MDD 50 healthy controls	Mania (YMRS), depression (HAM-D) +cc	Routine blood examination and laboratory analysis	Blood (serum)	TC, TG, LDL, HDL	> Significantly lower HDL in manic or depressive compared to controls, also after adjusting for age, smoking and menopause. > Significantly higher TG in manic or depressive compared to controls, and higher TG in bipolar depression than MDD, also after adjusting for age, smoking and menopause. > Significantly higher TC/HDL and LDL/HDL ratios in manic or depressive compared to controls. > Significa…	Findings suggest that lower HDL and higher atherogenic index might represent a hallmark of affective disorders. HDL might be influenced by sex, drugs, suicidal behavior, altered serotonergic function. Findings also suggest larger production of smaller sized HDL particles, altered reverse chol transport and abnormal HDL production in patients.	1. Lack of some data that can confound, like nutrition and physical activity 2. Did not measure HDL subclasses
	77	Salvi et al.	2020	Insulin resistance is associated with verbal memory impairment in bipolar disorders	Czech Republic and Italy	Cross-sectional	0	To assess associations between insulin resistance and cognitive impairment in BD.	University hospital	100 euthymic BD type I and II	Cognitive performance in euthymia (CVLT and digit span)	Routine blood examination and laboratory analysis	Blood	TC, TG, HDL	> Composite working memory scores were significantly associated with TG and HDL.	None.	1. Not prospective 2. No control group 3. Sample size may not be suitable for all analyses 4. HOMA-IR may have been a bad measure of IR in this group 5. Perhaps heterogenous group
	78	Sanchez-Orti et al.	2022	Specific metabolic syndrome components predict cognition and social functioning in people with type 2 diabetes mellitus and severe mental disorders	Spain	Cohort study	1	To examine relationships between MetS components, cognitive performance and social functioning in subjects with SMI and DM2.	University hospital	Baseline: 30 SCZ 42 BD 35 MDD 30 DM2 28 HC 1 year follow up: 27 SCZ 29 BD 25 MDD 25 DM2 19 HC	Clinical traits (KFS, CCI, HRSD, YMRS, PANSS, CGI), cognition (TAVEC, SCWT, WCST, FAS, TMT, WAIS-III, animal naming test, ROCFT, FTT), social functioning (FAST, SF-36, WHOQOL-BREF) +cc	Routine blood examination and laboratory analysis	Blood	TG, HDL	> TG and HDL in certain combinations at baseline significantly predicted cognition and social functioning at follow-up in both MetS and no MetS groups. > A combination of TG, HDL, glucose and SBP was the best predictor for cognitive impairment at follow-up.	People with SMI and DM2 appear to be more vulnerable to cognitive and functional impairments related to MetS through several pathophysiological mechanisms. The results have potential to aid in clinical management of these subjects. Underlying pathophysiological pathways common to somatic and psychiatric diseases, such as immune-inflammatory processes, epigenetic regulatory mechanisms, or the micr…	1. Small sample size 2. High experimental mortality after 1 year follow-up
	79	Saunders et al.	2015	Low unesterified:esterified eicosapentaenoic acid (EPA) plasma concentration ratio is associated with bipolar disorder episodes, and omega-3 plasma concentrations are altered by treatment	USA	Cohort study	1	In an exploratory analysis, we investigated associations between plasma n-3 and n-6 PUFA concentrations and clinical symptoms of panic, psychosis, and suicidality.	University hospital	21 BD type I 6 BD type II 31 healthy controls	Depression (HAM-D), mania (CARS-M) +cc	GC	Blood (plasma)	n-3 and n-6 FA	> Significantly lower UE:E EPA in BD than in controls. > Significant negative correlations between panic attacks and suicidality, and UE EPA. > Significant positive correlation between mania and UE:E EPA. > Significant positive correlation between UE DHA and UE:E DHA, and panic attacks. > Significant negative correlation between psychosis and E ALA. > Some significant changes in PUFA ratios at fo…	Findings suggest lipids' roles in inflammation contributing to the pathogenesis of BD, and a beneficial effect of PUFA supplementation.	1. Patients were taking medication 2. Medication was not delivered as a conrolled intervention 3. Not many participated in follow-up 4. Self-report of dietary intake 5. Not large enough study to look into subgroups with lipid alterations
	80	Scola et al.	2018	Alterations in peripheral fatty acid composition in bipolar and unipolar depression	USA	Cross-sectional	0	To evaluate levels of fatty acids in patients with unipolar (MDD) and bipolar depression (BDD) in comparison to patients with bipolar disorder in euthymia (BDE) and non-psychiatric controls.	University hospital	31 euthymic BD 22 depressive BD 34 MDD 31 healthy controls	Depression (HAM-D), mania (YMRS) +cc	GC-FID	Blood (serum)	6 SFA, 11 PUFA, 6 MUFA, ratios	> Significantly higher AA:EPA ratio in BDD vs. BDE, MDD and controls. > Significantly higher AA:EPA+DHA ratio in BDD vs. BDE and controls. > Significant positive correlation between AA:EPA+DHA ratio and HAMD-25 when considering all subjects, after FDR corrections.	Findings suggest a potential role of AA:EPA balance in BD. They also support a role for FA-driven inflammation in BD. Also support a stage-related implication of eicosanoids balance with depression severity through inflammatory processes which can affect neuronal function and other cellular mechanisms.	1. Results may be confounded by diet, BMI etc. 2. Pathophys of depression in MDD and BD likely very distinct 3. All psychiatric patients received medication, which can confound 4. Small sample size
	81	Sethi et al.	2017	1H‑NMR, 1H‑NMR T2‑edited, and 2D‑NMR in bipolar disorder metabolic profiling	Brazil	Cross-sectional	0	To identify molecular alterations in the human blood serum related to bipolar disorder, using nuclear magnetic resonance (NMR) spectroscopy and chemometrics.	Hospital	26 euthymic BD type I 50 healthy controls	cc	1H-NMR spectroscopy	Blood (serum)	Various lipids	> Lipids 1/3 higher in BD than in controls. Especially a-ketoisovaleric acid, a-glutaric acid.	None.	1. Small sample size 2. Only euthymic patients (state/trait) 3. Skewed gender distribution
	82	Shakeri et al.	2015	The relationship between lifetime suicide attempts, serum lipid levels, and metabolic syndrome in patients with bipolar disorders	Iran	Case-control	0	To assess the relationship between lifetime suicide attempts (SAs), serum lipid values, and metabolic syndrome (MetS) in patients with bipolar disorders (BPD).	Hospital	70 BD type I 8 BD type II 2 BD NOS	SA (violent, non-violent), non-SA	Routine blood examination and laboratory analysis	Blood (serum)	TC, TG, LDL, HDL	> Significantly higher TC in SA compared to non-SA. > Increased cholesterol values, female gender, lower educational level, most recent episode being depression or mixed depressive episodes, and family history of suicides independently predicted the occurrence of SAs.	Present data do not provide further understanding of results. Multiple factors seem to confer to suicidality in BD, making it difficult to find an isolated biomarker.	1. No axis-I comorbidities 2. Only patients willing and able to follow study prosedure participated --> systematic sample bias 3. Results might have reflected other factors 4. Cross-sectional design --> cannot evaluate causality 5. Unclear how previous behaviour affects current mental health. 6. Certain FA confounders not assessed 7. Not longitudinal 8. Exercise and diet not recorded
	83	Stenzel et al.	2022	Effects of metabolic syndrome and obesity on suicidality in individuals with bipolar disorder	Austria	Cross-sectional	0	The aim of this study was to examine the association between both the rate of suicidal ideation and suicide attempts and metabolic variables in individuals with BD.	University hospital	215 BD subjects	Suicidality	Routine blood examination and laboratory analysis	Blood (serum)	TC, TG, LDL, HDL	> No significant correlations after Bonferroni corrections.	To conclude, we assume that lipid levels do not serve as ultimate biomarkers for suicidality in BD.	1. Cross-sectional design 2. Did not control for medication 3. No standardized questionnaire for suicidality 4. No distinction between active and passive suicidality 5. BMI is bad for classifying in weight categories
	84	Su et al.	2019	Comparison of blood lipid profile/thyroid function markers between unipolar and bipolar depressed patients and in depressed patients with anhedonia or suicidal thoughts	China	Cross-sectional	0	To investigate the differences in the serum levels of glucose, lipid, and thyroid function markers between unipolar and bipolar depressed patients, as well as the effect of anhedonia and suicidal thoughts on the levels of these biochemical parameters.	Hospital	92 bipolar depression 195 unipolar depression 89 healthy controls	Depression (SDS), anhedonia (SCL-90), suicidality (SCL-90) +cc	Routine blood examination and laboratory analysis	Blood (serum)	TC, TG, HDL, LDL, VLDL, cortisol	> Significantly lower TC, LDL, VLDL in BD compared to controls. > Significantly lower LDL in anhedonia than non-anhedonia. > Significantly higher TC and HDL in suicidality than in non-suicidality.	Mixed stages of BD may affect results.	1. Retrospective design 2. Did not collect information about confounders 3. Small sample size
	85	Sublette et al.	2007	Plasma free polyunsaturated fatty acid levels are associated with symptom severity in acute mania	USA	Cohort study	1	We sought to investigate group differences in plasma fatty acids and to explore associations between acute manic symptoms with plasma fatty acid and PGE2 levels.	Hospital	10 acute mania 10 healthy controls	Acute mania (CARS-M), depression (HDRS) +cc	GC-FID	Blood (plasma)	FA and PGE2	> Significant negative correlations between manic symptoms and absolute levels of free AA and EPA, also after adjustment for HDRS scores. > Significant positive correlation between symptom severity and AA:EPA ratio.	Plasma free FA may accurately more accurately affect the brain FA milieu. A brain AA > EPA imbalance may be a non-specific contributor to illness in either mood direction.	1. Small sample size 2. No information about smoking and diet
	86	Sublette et al.	2009	Plasma polyunsaturated fatty acids and regional cerebral glucose metabolism in major depression	USA	Cross-sectional	0	To identify brain regions vulnerable to dietary deficiencies in PUFAs.	University hospital	23 MDD 6 BD	Depressive episode + MRI	Targeted analysis using gas chromatography with flame ionization detector	Blood (plasma)	Total Phospholipid FA, DHA, AA, EPA	> No measures of depression correlated with any PUFA levels. > DHA % of total phospholipid PUFA was significantly lower in BD compared to MDD. >> Both AA% and DHA% correlated positively with rCMRglu in an area of right temporoparietal cortex. >> AA% also correlated positively with rCMRglu in left superior and middle temporal gyri. >> DHA% correlated negatively with rCMRglu in left anterior cingul…	DHA deficiency may result in alterations in certain brain regions.	1. No control group.
	87	Szabo et al.	2022	Increased circulating IL-18 levels in severe mental disorders indicate systemic inflammasome activation	Norway	Cross-sectional	0	To test the hypothesis that patients with SCZ and BD have higher circulating levels of key members of the IL-18 system using a large SMI cohort (n=1632) including SCZ and BD, relative to healthy controls. Furthermore, we assessed associations with CAD risk factors in SCZ and BD, focusing on relevant inflammasome-related, neuroendocrine, and lipid markers.	University hospital	487 BD type I 354 BD type II 54 BD NOS 737 SCZ spectrum disorder 1070 healthy controls	cc	Routine blood examination and laboratory analysis	Blood (serum)	TC, TG, LDL, HDL	> Lipids were associated with immunological factors.	None.	1. Residual confounding cannot be ruled out 2. Cross-sectional 3. Lack of data on medication
	88	Tan et al.	2022	Association of cardiovascular metabolic risk factor measurements with psychiatric readmission among in‑hospital patients with severe mental illness: a retrospective study	Singapore	Cohort study	1	To examine the association of cardiovascular metabolic risk factor measurements with risks of psychiatric readmissions among in-hospital patients with severe mental illness (SMI).	University hospital	5256 SCZ, MDD or BD (BD=534)	Psychiatric readmission	Routine blood examination and laboratory analysis	Blood	LDL, HDL	> Abnormal HDL was associated with higher risk of psychiatric readmission.	Findings show that treatment targeting blood lipids and BP may minimize risk of psychiatric readmission.	1. Retrospective design 2. Did not collect other CVD risk factors
	89	Tatlidil Yaylaci et al.	2014	The relationship between impulsivity and lipid levels in bipolar patients: does temperament explain it?	Turkey	Cross-sectional	0	To investigate whether there was a relationship between impulsivity and lipid levels in patients with bipolar disorder (BD) and to examine the correlation of impulsivity and lipid levels with temperament subtypes.	Hospital	100 BD subjects in remission	Impulsivity (BIS-11), affective temperament (TEMPS-A)	Routine blood examination and laboratory analysis	Blood	TC, TG, LDL, HDL	> Weak significant correlation between TG and impulsivity scores. > Inverse correlation between TG and depressive and anxious termperament scores.	None.	None.
	90	Topuz et al.	2022	Could serum endocannabinoid and Nacylethanolamine levels be important in bipolar disorder?	Turkey	Cross-sectional	0	To investigate whether there is any relationship between endocannabinoid and N-acylethanolamine levels with bipolar disorder.	Hospital	79 euthymic BD subjects	Characteristics of previous episodes	LC-MS/MS	Blood (serum)	Endocannabinoids: AEA, 2-AG, OEA, PEA, AEA-d4, 2-AG-d5, OEA-d4 and PEA-d4	> Significant increase in PEA and OEA with depressive mood in past episodes. > Significant increase in 2-AG with euphoria in past episodes. > Significant decrease in PEA with increased sexual desire in past episodes. > Significant increase in PEA and OEA with anxiety in past episodes. > Significant decrease in AEA and PEA with flight of ideas in past episodes. > Significant decrease in AEA with i…	Findings show that endocannabinoids and n-ac may play a role in BD, although many factors mar confound.	1. No control group 2. Only euthymic patients
	91	Van Rheenen et al.	2021	Cumulative Cardiovascular Disease Risk and Triglycerides Differentially Relate to Subdomains of Executive Function in Bipolar Disorder; preliminary findings	Australia	Cross-sectional	0	To evaluate the association between known risk factors for cardiovascular disease and executive function in BD patients compared to healthy controls.	Hospital	23 BD subjects 34 healthy controls	Mania (YMRS), depression (HAM-D), cognition (SCWT-I, TMT-B) +cc	Routine blood examination and laboratory analysis	Blood	Non-fasting: TC, TG, HDL	> Significant positive correlation with FRS (which contains HDL and TC) and SCWT-I scores in BD after FDR. > Significant positive correlation between TG and TMT-B scores in BD after FDR.	Findings raise the possibility that vascular abnormalities are more closely tied to cognitive inhibition, and metabolig abnormalities are more cloesely tied to cognitive flexibility. An alternative explanation is poor exec function --> lifestyle choices --> TG levels.	1. Not fasting blood samples 2. Small sample size + controls younger than patients 3. No psychiatric controls --> don't know if findings are specific to BD 4. Mood state heterogeneity may have had an effect on results 5. Did not control for medication
	92	Vuksan-Cusa et al.	2009	Differences in cholesterol and metabolic syndrome between bipolar disorder men with and without suicide attempts	Croatia	Cross-sectional	0	To investigate if serum cholesterol level is decreased in male bipolar disorder patients with suicide attempts compared to non-attempters. Additionally, the aim of this study was to estimate if there were differences in the prevalence of metabolic syndrome between bipolar disorder male patients with and without lifetime suicide attempts.	University hospital	All male and medication-free: 20 BD SA 20 BD non-SA	SA (SUAS)	Routine blood examination and laboratory analysis	Blood (serum)	TC, TG, LDL, HDL	> Significantly lower TC and TG in SA than in non-SA BD.	Low cholesterol and suicidality might be related to decreased 5-HT transmission and reduced lipid micro–viscosity in the brain cell membrane surface, resulting in decreased 5-HT receptor function, inhibited 5-HT transmission, which may lead to a poorer suppression of impulsive behavior or to a depressive state.	1. Small sample size 2. Different phases of BD 3. No data on possible confounders like diet, exercise etc.
	93	Wei et al.	2022	Investigation of systemic immune-inflammation index, neutrophil/high-density lipoprotein ratio, lymphocyte/high-density lipoprotein ratio, and monocyte/high-density lipoprotein ratio as indicators of inflammation in patients with schizophrenia and bipolar disorder	China	Cross-sectional	0	To use large-scale clinical data to discuss and compare the predictive ability of the SII, SIRI, NHR, LHR, MHR, and PHR in patients with schizophrenia (SCZ) and bipolar disorder (BD), to investigate potential biomarkers.	Hospital	13329 SCZ 6005 BD 5810 healthy controls	cc, depression, mania	Routine blood examination and laboratory analysis	Blood	TC, TG, LDL, HDL	> Significantly higher TG, NHR, LHR, MHR, PHR, and lower TC, LDL, HDL in BD and SCZ compared to controls. > Significantly higher LHR, MHR, NHR, TG, and lower TC, LDL, HDL in manic BD and depressed BD compared to controls. > Significantly higher PHR in manic BD compared to controls. > Significantly higher MHR, NHR, and lower TC, TG, LDL in manic BD compared to depressed BD. > Also differences betw…	Results indicate systemic inflammation in BD, and the predictors used in the study may serve as biomarkers in the future.	1. Retrospective design 2. Effects of treatment not accounted for 3. Confounders may influence levels 4. Many inflammatory biomarkers that weren't included 5. Cross-sectional
	94	Wulsin et al.	2018	Cardiometabolic risks and omega-3 index in recent-onset bipolar I disorder	USA	Cross-sectional	0	The aims of the present study were to characterize cardiometabolic risk factors in a cohort of bipolar disorder patients with limited exposure to psychotropic medications, and to evaluate their associations with mood symptoms and omega-3 polyunsaturated fatty acid (PUFA) blood levels.	Hospital	70 first mixed or manic BD I 47 early-course depressive episode 56 healthy controls	Mania (YMRS), depression (HDRS) +cc	GC and Routine blood examination and laboratory analysis	Blood	n-3 PUFA and TC, TG, LDL, HDL	> Significantly higher TG in BD compared to controls, after adjustment. > Significantly lower n-3 index in BD compared to controls.	None.	1. Small sample size 2. No data on inflammatory markers 3. Lack of metabolic data 4. Groups not well matched 5. No corrections for multiple testing 6. No data on diet an exercise 7. Adult guidelines on MetS may not be suited for adolescents 8. Lack of medication data for 24 % of participants
	95	Zhang et al.	2022	Comparison of cognitive impairments with lipid profiles and inflammatory biomarkers in unipolar and bipolar depression	China	Cross-sectional	0	To explore the difference in cognition with lipid levels, pro-inflammatory markers and BDNF level during MDE in UD and BD.	University hospital	96 unipolar despressed 14 BD type I 97 BD type II	Depression (HDRS), cognition (MoCA) +cc	Routine blood examination and laboratory analysis	Blood (serum)	TC, TG, LDL, HDL	> No relevant significant findings related to lipids.	None.	1. Small sample size 2. Cross-sectional 3. Varying treatments 4. Did not include more inflammatory markers 5. MoCA is not a comprehensive test for cognition
	96	Zhang et al.	2022	Alterations of Plasma Lipids in Adult Women With Major Depressive Disorder and Bipolar Depression	China	Cross-sectional	0	To assess lipid composition in female MDD, BD and healthy subjects using lipidomics.	Hospital	All female: 28 MDD 22 BD 25 healthy controls	Severity (HAM-D, PANSS) +cc	LC-MS/MS	Blood (plasma)	Lipidomics (31 classes, 884 species)	> Many significant differences in lipid levels among all groups. > Also obvious changes in lipid composition not only at lipid class level but also in the structure of fatty acyls among the three groups. > PC(36:6e) and PS(42:9e) were negative while levels of LPE(16:0), LPE(18:0), PC(38:8), PC(8:0e/6:0) and TG(22:4/17:1/18:2) were positively correlated with the scores of HAMA, HAMD and PANSS. Mea…	Lipid composition may serve as a potential biomarker to distinguish BD from MDD and controls, and may also be a target for treatment in the future.	1. Small sample size 2. Environmental influence on lipids cannot be ignored 3. Drug influence may occur 4. Cross-sectional
	97	Zhou et al.	2022	Metabolic risk factors of cognitive impairment in young women with major psychiatric disorder	China	Cohort study	1	To investigate the relationship between MetS and cognitive impairment in young women with MPD, and to explore risk factors.	Hospital	All female: 787 BD 899 MDD 1178 SCZ	Cognitive impairment (MCCB)	Routine blood examination and laboratory analysis	Blood	TG, HDL	> OR of triglyceride within the 8–12 weeks treatment interval in patients with SCH was significant. Not relevant?	None.	9 reported limitations…
	98	Zhu et al.	2022	Biochemical and Endocrine Parameters for the Discrimination and Calibration of Bipolar Disorder or Major Depressive Disorder	China	Cross-sectional	0	To build a predictive model consisting of biochemical indeces for BD and MDD.	Hospital	1333 BD 1137 MDD	cc	Routine blood examination and laboratory analysis	Blood	TC, TG, LDL, HDL, testosterone, estradiol, progesterone	> Models including the parameters and stratified on gender showed fari diagnostic accuracy to distinguish between BD and MDD.	Parameters investigated may be involved in the pathophysiology of mood disorders through multiple mechanisms.	1. Can't guarantee drug-free at first blood sampling 2. Drugs may have an effect on many of the parameters 3. Obtained diagnosis codes rather than comprehensive assessments
	99	Zhu et al.	2022	Employing biochemical biomarkers for building decision tree models to predict bipolar disorder from major depressive disorder	China	Cross-sectional	0	To help medical professionals discover an informative diagnostic tool to improve the uniformity of clinical judgment, we have created a new parametric prediction model for discriminating between BD and MDD based on conventional biochemical indexes and hormones.	Hospital	1333 BD 1137 MDD 64 MDD-BD converters	cc	Routine blood examination and laboratory analysis	Blood	TC, TG, LDL, HDL, testosterone	> Decision tree models of predictive strategy were satisfactory with fair diagnostic accuracy.	The study suggests the decision tree models as valuable in prediction of mood disorders.	None.
	References
	1	Aguglia A, Solano P, Giacomini G, Caprino M, Conigliaro C, Romano M, et al. The Association Between Dyslipidemia and Lethality of Suicide Attempts: A Case-Control Study. Front Psychiatry Front Res Found. 2019;10:70.
	2	Ahmadpanah M, Haghighi M, Jahangard L, Borzoei S, Heshmati S, Bajoghli H, et al. No evidence for metabolic syndrome and lipid profile differences in patients suffering from bipolar I disorder with and without suicide attempts. Int J Psychiatry Clin Pract. 2015;19(3):168–73.
	3	Ainiyet B, Rybakowski JK. Suicidal behaviour and lipid levels in unipolar and bipolar depression. Acta Neuropsychiatr. 26(5):315–20.
	4	Atmaca M, Kuloglu M, Tezcan E, Ustundag B, Bayik Y. Serum leptin and cholesterol levels in patients with bipolar disorder. Neuropsychobiology. 2002;46(4):176–9.
	5	Avigdor BE, Yang K, Shinder I, Orsburn BC, Rais R, Kano S ichi, et al. Characterization of antipsychotic medications, amino acid signatures, and platelet-activating factor in first-episode psychosis. Biomark Neuropsychiatry. 2021 Dec 1;5:100045.
	6	Birdsall JW, Schmitz SL, Abosi OJ, DuBose LE, Pierce GL, Fiedorowicz JG. Inflammatory and vascular correlates of mood change over 8 weeks. Heart Mind. 3(2):47–54.
	7	Brunkhorst-Kanaan N, Klatt-Schreiner K, Hackel J, Schroter K, Trautmann S, Hahnefeld L, et al. Targeted lipidomics reveal derangement of ceramides in major depression and bipolar disorder. Metabolism. 95:65–76.
	8	Bulbul F, Eryigit AG, Erbagci AB, Selek S, Savas H. Alterations of Lipid-Lipoprotein and Leptin in Bipolar Disorder Associated with Clinic Process. Noropsikiyatri Arsivi. 51(1):52–6.
	9	Capuzzi E, Bartoli F, Crocamo C, Malerba MR, Clerici M, Carra G. Recent suicide attempts and serum lipid profile in subjects with mental disorders: A cross-sectional study. Psychiatry Res. 270:611–5.
	10	Cassidy F, Carroll BJ. Hypocholesterolemia during mixed manic episodes. Eur Arch Psychiatry Clin Neurosci. 252(3):110–4.
	11	Chiu CC, Huang SY, Su KP, Lu ML, Huang MC, Chen CC, et al. Polyunsaturated fatty acid deficit in patients with bipolar mania. Eur Neuropsychopharmacol. 13(2):99–103.
	12	Chung KH, Tsai SY, Lee HC. Mood symptoms and serum lipids in acute phase of bipolar disorder in Taiwan. Psychiatry Clin Neurosci. 61(4):428–33.
	13	Clayton EH, Hanstock TL, Hirneth SJ, Kable CJ, Garg ML, Hazell PL. Long-chain omega-3 polyunsaturated fatty acids in the blood of children and adolescents with juvenile bipolar disorder. Lipids. 43(11):1031–8.
	14	Congio AC, Rossaneis AC, Verri WA, Urbano MR, Nunes SOV. Childhood trauma, interleukin-17, C-reactive protein, metabolism, and psychosocial functioning in bipolar depression. J Affect Disord Rep. 2022 Jul 1;9:100357.
	15	D’Ambrosio V, Salvi V, Bogetto F, Maina G. Serum lipids, metabolic syndrome and lifetime suicide attempts in patients with bipolar disorder. Prog Neuropsychopharmacol Biol Psychiatry. 37(1):136–40.
	16	da Graca Cantarelli M, Nardin P, Buffon A, Eidt MC, Antonio Godoy L, Fern, et al. Serum triglycerides, but not cholesterol or leptin, are decreased in suicide attempters with mood disorders. J Affect Disord. 172:403–9.
	17	Dalkner N, Bengesser SA, Birner A, Fellendorf FT, Fleischmann E, Grosschadl K, et al. Metabolic Syndrome Impairs Executive Function in Bipolar Disorder. Front Neurosci. 2021;15:717824.
	18	Dargel AA, Roussel F, Volant S, Etain B, Grant R, Azorin JM, et al. Emotional hyper-reactivity and cardiometabolic risk in remitted bipolar patients: a machine learning approach. Acta Psychiatr Scand. 138(4):348–59.
	19	Dargel AA, Volant S, Brietzke E, Etain B, Olie E, Azorin JM, et al. Allostatic load, emotional hyper-reactivity, and functioning in individuals with bipolar disorder. Bipolar Disord. 22(7):711–21.
	20	De Berardis D, Conti CM, Campanella D, Carano A, Scali M, Valchera A, et al. Evaluation of C-reactive protein and total serum cholesterol in adult patients with bipolar disorder. Int J Immunopathol Pharmacol. 2008 Jun;21(2):319–24.
	21	Depciuch J, Sowa-Kucma M, Nowak G, Dudek D, Siwek M, Styczen K, et al. Phospholipid-protein balance in affective disorders: Analysis of human blood serum using Raman and FTIR spectroscopy. A pilot study. J Pharm Biomed Anal. 131:287–96.
	22	Du Y, Dong JH, Chen L, Liu H, Zheng GE, Chen GY, et al. Metabolomic Identification of Serum Exosome-Derived Biomarkers for Bipolar Disorder. Oxid Med Cell Longev. 2022;2022:5717445.
	23	Eriksen BMS, Bjorkly S, Lockertsen O, Faerden A, Roaldset JO. Low cholesterol level as a risk marker of inpatient and post-discharge violence in acute psychiatry - A prospective study with a focus on gender differences. Psychiatry Res. 255:1–7.
	24	Erzin G, Aydemir MC, Yuksel RN, Tatlidil Yaylaci E, Cakir B, Sezer S, et al. Serum 15-d-PGJ2 and PPARgamma levels are reduced in manic episode of bipolar disorder while IL-4 levels are not affected. Psychiatry Clin Psychopharmacol. 2019;29(3):298–306.
	25	Evans SJ, Kamali M, Prossin AR, Harrington GJ, Ellingrod VL, McInnis MG, et al. Association of plasma omega-3 and omega-6 lipids with burden of disease measures in bipolar subjects. J Psychiatr Res. 46(11):1435–41.
	26	Evans SJ, Prossin AR, Harrington GJ, Kamali M, Ellingrod VL, Burant CF, et al. Fats and factors: lipid profiles associate with personality factors and suicidal history in bipolar subjects. PLoS ONE Electron Resour. 2012;7(1):e29297.
	27	Evans SJ, Ringrose RN, Harrington GJ, Mancuso P, Burant CF, McInnis MG. Dietary intake and plasma metabolomic analysis of polyunsaturated fatty acids in bipolar subjects reveal dysregulation of linoleic acid metabolism. J Psychiatr Res. 57:58–64.
	28	Evans SJ, Assari S, Harrington GJ, Chang YW, Burant CF, McInnis MG. Plasma linoleic acid partially mediates the association of bipolar disorder on self-reported mental health scales. J Psychiatr Res. 68:61–7.
	29	Ezzaher A, Mouhamed DH, Mechri A, Araoud M, Neffati F, Douki W, et al. Lower paraoxonase 1 activity in Tunisian bipolar I patients. Ann Gen Psychiatry. 9:36.
	30	Fritze J, Schneider B, Lanczik M. Autoaggressive behaviour and cholesterol. Neuropsychobiology. 1992;26(4):180–1.
	31	Furtjes AE, Coleman JRI, Tyrrell J, Lewis CM, Hagenaars SP. Associations and limited shared genetic aetiology between bipolar disorder and cardiometabolic traits in the UK Biobank. Psychol Med. :1–10.
	32	Fusar-Poli L, Amerio A, Cimpoesu P, Natale A, Salvi V, Zappa G, et al. Lipid and Glycemic Profiles in Patients with Bipolar Disorder: Cholesterol Levels Are Reduced in Mania. Med Kaunas Lith. 2020 Dec 30;57(1):28.
	33	Ghaemi SN, Shields GS, Hegarty JD, Goodwin FK. Cholesterol levels in mood disorders: high or low? Bipolar Disord. 2000 Mar;2(1):60–4.
	34	Glueck CJ, Tieger M, Kunkel R, Hamer T, Tracy T, Speirs J. Hypocholesterolemia and affective disorders. Am J Med Sci. 308(4):218–25.
	35	Gohar SM, Dieset I, Steen NE, Morch RH, Iversen TS, Steen VM, et al. Association between serum lipid levels, osteoprotegerin and depressive symptomatology in psychotic disorders. Eur Arch Psychiatry Clin Neurosci. 269(7):795–802.
	36	Guidara W, Messedi M, Maalej M, Naifar M, Khrouf W, Grayaa S, et al. Plasma oxysterols: Altered level of plasma 24-hydroxycholesterol in patients with bipolar disorder. J Steroid Biochem Mol Biol. 2021 Jul 1;211:105902.
	37	Guo L, Zhang T, Li R, Cui ZQ, Du J, Yang JB, et al. Alterations in the Plasma Lipidome of Adult Women With Bipolar Disorder: A Mass Spectrometry-Based Lipidomics Research. Front Psychiatry. 2022;13:802710.
	38	Hjell G, Morch-Johnsen L, Holst R, Tesli N, Bell C, Lunding SH, et al. Disentangling the relationship between cholesterol, aggression, and impulsivity in severe mental disorders. Brain Behav. 10(9):e01751.
	39	Huang YJ, Tsai SY, Chung KH, Chen PH, Huang SH, Kuo CJ. State-dependent alterations of lipid profiles in patients with bipolar disorder. Int J Psychiatry Med. 2018 Jul;53(4):273–81.
	40	Hui L, Yin XL, Chen J, Yin XY, Zhu HL, Li J, et al. Association between decreased HDL levels and cognitive deficits in patients with bipolar disorder: a pilot study. Int J Bipolar Disord. 7(1):25.
	41	John S, Dharwadkar K, Motagi MV. Study on association between lipid profile values and psychiatric disorders. J Clin Diagn Res JCDR. 8(12):WC04-06.
	42	Kageyama Y, Kasahara T, Nakamura T, Hattori K, Deguchi Y, Tani M, et al. Plasma Nervonic Acid Is a Potential Biomarker for Major Depressive Disorder: A Pilot Study. Int J Neuropsychopharmacol. 21(3):207–15.
	43	Kageyama Y, Deguchi Y, Hattori K, Yoshida S, Goto YI, Inoue K, et al. Nervonic acid level in cerebrospinal fluid is a candidate biomarker for depressive and manic symptoms: A pilot study. Brain Behav. 2021 Apr;11(4):e02075.
	44	Kasak M, Ceylan MF, Hesapcioglu ST, Senat A, Erel O. Peroxisome Proliferator-Activated Receptor Gamma (PPARgamma) Levels in Adolescent with Bipolar Disorder and Their Relationship with Metabolic Parameters. J Mol Neurosci. 2022 Jun;72(6):1313–21.
	45	Katewa SD, Dave KR, Katyare SS. Membrane function alterations in erythrocytes from mood disorder patients. South Afr Psychiatry Rev. 6(1):11–20.
	46	Kavoor AR, Ram D, Mitra S. Lipid correlates of attentional impulsivity in first episode mania: results from an Indian population. Indian J Psychol Med. 36(4):378–84.
	47	Kennedy KG, Islam AH, Grigorian A, Fiksenbaum L, Mitchell RHB, McCrindle BW, et al. Elevated lipids are associated with reduced regional brain structure in youth with bipolar disorder. Acta Psychiatr Scand. 143(6):513–25.
	48	Koga N, Ogura J, Yoshida F, Hattori K, Hori H, Aizawa E, et al. Altered polyunsaturated fatty acid levels in relation to proinflammatory cytokines, fatty acid desaturase genotype, and diet in bipolar disorder. Transl Psychiatry Psychiatry. 9(1):208.
	49	Kok Kendirlioglu B, Unalan Ozpercin P, Yuksel Oksuz O, Sozen S, Cihnioglu R, Kalelioglu T, et al. Resolvin D1 as a novel anti-inflammatory marker in manic, depressive and euthymic states of bipolar disorder. Nord J Psychiatry. 74(2):83–8.
	50	Kulacaoglu F, Yildirim YE, Aslan M, Izci F. Neutrophil to lymphocyte and monocyte to high-density lipoprotein ratios are promising inflammatory indicators of bipolar disorder. Nord J Psychiatry. 2022 Sep;1–6.
	51	Li S, Teng Z, Qiu Y, Pan P, Wu C, Jin K, et al. Dissociation Pattern in Default-Mode Network Homogeneity in Drug-Naive Bipolar Disorder. Front Psychiatry Front Res Found. 2021;12:699292.
	52	Maclean R, Ward PE, Glen I, Roberts SJ, Ross BM. On the relationship between methylnicotinate-induced skin flush and fatty acids levels in acute psychosis. Prog Neuropsychopharmacol Biol Psychiatry. 27(6):927–33.
	53	Maes M, Congio A, Moraes JB, Bonifacio KL, Barbosa DS, Vargas HO, et al. Early Life Trauma Predicts Affective Phenomenology and the Effects are Partly Mediated by Staging Coupled with Lowered Lipid-Associated Antioxidant Defences. Biomol Concepts. 9(1):115–30.
	54	Maes M, Moraes JB, Congio A, Bonifacio KL, Barbosa DS, Vargas HO, et al. Development of a Novel Staging Model for Affective Disorders Using Partial Least Squares Bootstrapping: Effects of Lipid-Associated Antioxidant Defenses and Neuro-Oxidative Stress. Mol Neurobiol. 56(9):6626–44.
	55	McNamara RK, J, acek R, Tso P, Blom TJ, Welge JA, et al. Adolescents with or at ultra-high risk for bipolar disorder exhibit erythrocyte docosahexaenoic acid and eicosapentaenoic acid deficits: a candidate prodromal risk biomarker. Early Interv Psychiatry. 10(3):203–11.
	56	McNamara RK, Moser AB, Jones RI, J, acek R, Patino LR, et al. Familial risk for bipolar disorder is not associated with impaired peroxisomal function: Dissociation from docosahexaenoic acid deficits. Psychiatry Res. 246:803–7.
	57	Moraes JB, Maes M, Roomruangwong C, Bonifacio KL, Barbosa DS, Vargas HO, et al. In major affective disorders, early life trauma predict increased nitro-oxidative stress, lipid peroxidation and protein oxidation and recurrence of major affective disorders, suicidal behaviors and a lowered quality of life. Metab Brain Dis. 33(4):1081–96.
	58	Mucci F, Marazziti D, Della Vecchia A, Baroni S, Massimetti G, Morana P, et al. Inflammatory and metabolic markers in patients with mood disorders. World J Biol Psychiatry. 2021;22:228–35.
	59	Naiberg MR, Newton DF, Collins JE, Bowie CR, Goldstein BI. Impulsivity is associated with blood pressure and waist circumference among adolescents with bipolar disorder. J Psychiatr Res. 83:230–9.
	60	Naiberg MR, Newton DF, Collins JE, Dickstein DP, Bowie CR, Goldstein BI. Elevated triglycerides are associated with decreased executive function among adolescents with bipolar disorder. Acta Psychiatr Scand. 134(3):241–8.
	61	Niu Z, Wu X, Zhu Y, Yang L, Shi Y, Wang Y, et al. Early Diagnosis of Bipolar Disorder Coming Soon: Application of an Oxidative Stress Injury Biomarker (BIOS) Model. Neurosci Bull. 2022 Sep;38(9):979–91.
	62	Nunes SO, Piccoli de Melo LG, Pizzo de Castro MR, Barbosa DS, Vargas HO, Berk M, et al. Atherogenic index of plasma and atherogenic coefficient are increased in major depression and bipolar disorder, especially when comorbid with tobacco use disorder. J Affect Disord. 172:55–62.
	63	Pae CU, Kim JJ, Lee SJ, Lee C, Paik IH, Lee CU. Aberration of cholesterol level in first-onset bipolar I patients. J Affect Disord. 2004 Nov 1;83(1):79–82.
	64	Pan P, Qiu Y, Teng Z, Li S, Huang J, Xiang H, et al. Increased Global-Brain Functional Connectivity Is Associated with Dyslipidemia and Cognitive Impairment in First-Episode, Drug-Naive Patients with Bipolar Disorder. Neural Plast. 2021;2021:5560453.
	65	Park S, Yi KK, Na R, Lim A, Hong JP. No association between serum cholesterol and death by suicide in patients with schizophrenia, bipolar affective disorder, or major depressive disorder. Behav Brain Funct Electron Resour BBF. 9:45.
	66	Pompili M, Innamorati M, Lester D, Girardi P, Tatarelli R. Nearly lethal resuscitated suicide attempters have no low serum levels of cholesterol and triglycerides. Psychol Rep. 106(3):785–90.
	67	Pomponi M, Janiri L, La Torre G, Di Stasio E, Di Nicola M, Mazza M, et al. Plasma levels of n-3 fatty acids in bipolar patients: deficit restricted to DHA. J Psychiatr Res. 47(3):337–42.
	68	Porcu M, Urbano MR, Verri WA, Machado RCR, Vargas HO, Nunes SOV. Comparison of the severity of depressive and anxiety symptoms, biomarkers, and childhood trauma among bipolar smokers and non-smokers, and controls. J Affect Disord Rep. 2022 Apr 1;8:100336.
	69	Qiu Y, Li S, Teng Z, Tan Y, Xu X, Yang M, et al. Association between abnormal glycolipid level and cognitive dysfunction in drug-naive patients with bipolar disorder. J Affect Disord. 2022 Sep;297:477–85.
	70	Ranjekar PK, Hinge A, Hegde MV, Ghate M, Kale A, Sitasawad S, et al. Decreased antioxidant enzymes and membrane essential polyunsaturated fatty acids in schizophrenic and bipolar mood disorder patients. Psychiatry Res. 121(2):109–22.
	71	Ren Y, Chen ZZ, Sun XL, Duan HJ, Tian JS, Wang JY, et al. Metabolomic analysis to detect urinary molecular changes associated with bipolar depression. Neurosci Lett. 2021 Jan 18;742:135515.
	72	Ribeiro HC, Klassen A, Pedrini M, Carvalho MS, Rizzo LB, Noto MN, et al. A preliminary study of bipolar disorder type I by mass spectrometry-based serum lipidomics. Psychiatry Res. 2017 Dec;258:268–73.
	73	Ribeiro HC, Sen P, Dickens A, Santa Cruz EC, Orešič M, Sussulini A. Metabolomic and proteomic profiling in bipolar disorder patients revealed potential molecular signatures related to hemostasis. Metabolomics. 2022 Aug 3;18(8):65.
	74	Richter N, Juckel G, Assion HJ. Metabolic syndrome: a follow-up study of acute depressive inpatients. Eur Arch Psychiatry Clin Neurosci. 260(1):41–9.
	75	Sagud M, Mihaljevic-Peles A, Pivac N, Jakovljevic M, Muck-Seler D. Platelet serotonin and serum lipids in psychotic mania. J Affect Disord. 97(1):247–51.
	76	Sagud M, Mihaljevic-Peles A, Pivac N, Jakovljevic M, Muck-Seler D. Lipid levels in female patients with affective disorders. Psychiatry Res. 168(3):218–21.
	77	Salvi V, Di Salvo G, Korcakova J, Torriero S, Aragno E, Kolenic M, et al. Insulin resistance is associated with verbal memory impairment in bipolar disorders. J Affect Disord. 266:610–4.
	78	Sanchez-Orti JV, Balanza-Martinez V, Correa-Ghisays P, Selva-Vera G, Vila-Frances J, Magdalena-Benedito R, et al. Specific metabolic syndrome components predict cognition and social functioning in people with type 2 diabetes mellitus and severe mental disorders. Acta Psychiatr Scand. 2022 Sep;146(3):215–26.
	79	Saunders EF, Reider A, Singh G, Gelenberg AJ, Rapoport SI. Low unesterified:esterified eicosapentaenoic acid (EPA) plasma concentration ratio is associated with bipolar disorder episodes, and omega-3 plasma concentrations are altered by treatment. Bipolar Disord. 17(7):729–42.
	80	Scola G, Versace A, Metherel AH, Monsalve-Castro LA, Phillips ML, Bazinet RP, et al. Alterations in peripheral fatty acid composition in bipolar and unipolar depression. J Affect Disord. 233:86–91.
	81	Sethi S, Pedrini M, Rizzo LB, Zeni-Graiff M, Mas CD, Cassinelli AC, et al. 1H-NMR, 1H-NMR T2-edited, and 2D-NMR in bipolar disorder metabolic profiling. Int J Bipolar Disord. 5(1):23.
	82	Shakeri J, Farnia V, Valinia K, Hashemian AH, Bajoghli H, Holsboer-Trachsler E, et al. The relationship between lifetime suicide attempts, serum lipid levels, and metabolic syndrome in patients with bipolar disorders. Int J Psychiatry Clin Pract. 19(2):124–31.
	83	Stenzel C, Dalkner N, Unterrainer HF, Birner A, Bengesser SA, Fellendorf FT, et al. Effects of metabolic syndrome and obesity on suicidality in individuals with bipolar disorder. J Affect Disord. 2022 Aug 15;311:1–7.
	84	Su M, Li E, Tang C, Zhao Y, Liu R, Gao K. Comparison of blood lipid profile/thyroid function markers between unipolar and bipolar depressed patients and in depressed patients with anhedonia or suicidal thoughts. Mol Med. 25(1):51.
	85	Sublette ME, Bosetti F, DeMar JC, Ma K, Bell JM, Fagin-Jones S, et al. Plasma free polyunsaturated fatty acid levels are associated with symptom severity in acute mania. Bipolar Disord. 9(7):759–65.
	86	Elizabeth Sublette M, Milak MS, Hibbeln JR, Freed PJ, Oquendo MA, Malone KM, et al. Plasma polyunsaturated fatty acids and regional cerebral glucose metabolism in major depression. Prostaglandins Leukot Essent Fatty Acids. 80(1):57–64.
	87	Szabo A, O’Connell KS, Uel, T., Sheikh MA, Agartz I, et al. Increased circulating IL-18 levels in severe mental disorders indicate systemic inflammasome activation. Brain Behav Immun. 2022 Sep;99:299–306.
	88	Tan XW, Chan CYW, Lum AWM, Lee ES, Mok YM, Fung DSS, et al. Association of cardiovascular metabolic risk factor measurements with psychiatric readmission among in-hospital patients with severe mental illness: a retrospective study. BMC Psychiatry. 2022 Sep;22(1):43.
	89	Tatlidil Yaylaci E, Kesebir S, Gungordu O. The relationship between impulsivity and lipid levels in bipolar patients: does temperament explain it? Compr Psychiatry. 55(4):883–6.
	90	Topuz RD, Gorgulu Y, Kyazim Uluturk M. Could serum endocannabinoid and N-acylethanolamine levels be important in bipolar disorder? World J Biol Psychiatry Off J World Fed Soc Biol Psychiatry. 2022 Aug 22;1–7.
	91	Van Rheenen TE, McIntyre RS, Balanza-Martinez V, Berk M, Rossell SL. Cumulative Cardiovascular Disease Risk and Triglycerides Differentially Relate to Subdomains of Executive Function in Bipolar Disorder; preliminary findings. J Affect Disord. 278:556–62.
	92	Vuksan-Cusa B, Marcinko D, Nad S, Jakovljevic M. Differences in cholesterol and metabolic syndrome between bipolar disorder men with and without suicide attempts. Prog Neuropsychopharmacol Biol Psychiatry. 33(1):109–12.
	93	Wei Y, Wang T, Li G, Feng J, Deng L, Xu H, et al. Investigation of systemic immune-inflammation index, neutrophil/high-density lipoprotein ratio, lymphocyte/high-density lipoprotein ratio, and monocyte/high-density lipoprotein ratio as indicators of inflammation in patients with schizophrenia and bipolar disorder. Front Psychiatry Front Res Found. 2022;13:941728.
	94	Wulsin LR, Blom TJ, Durling M, Welge JA, DelBello MP, Adler CM, et al. Cardiometabolic risks and omega-3 index in recent-onset bipolar I disorder. Bipolar Disord. 20(7):658–65.
	95	Zhang SF, Chen HM, Xiong JN, Liu J, Xiong J, Xie JZ, et al. Comparison of cognitive impairments with lipid profiles and inflammatory biomarkers in unipolar and bipolar depression. J Psychiatr Res. 2022 Sep;150:300–6.
	96	Zhang T, Guo L, Li R, Wang F, Yang WM, Yang JB, et al. Alterations of Plasma Lipids in Adult Women With Major Depressive Disorder and Bipolar Depression. Front Psychiatry. 2022;13:927817.
	97	Zhuo C, Liu W, Jiang R, Li R, Yu H, Chen G, et al. Metabolic risk factors of cognitive impairment in young women with major psychiatric disorder. Front Psychiatry Front Res Found. 2022;13:880031.
	98	Zhu Y, Ji H, Niu Z, Liu H, Wu X, Yang L, et al. Biochemical and Endocrine Parameters for the Discrimination and Calibration of Bipolar Disorder or Major Depressive Disorder. Front Psychiatry Front Res Found. 2022;13:875141.
	99	Zhu Y, Wu X, Liu H, Niu Z, Zhao J, Wang F, et al. Employing biochemical biomarkers for building decision tree models to predict bipolar disorder from major depressive disorder. J Affect Disord. 2022 Sep;308:190–8.
